# Supplementary material for: mlplasmids: a user-friendly tool to predict plasmid- and chromosome-derived sequences for single species
Source: Microb Genom. 2018 Nov 1;4(11):e000224. doi: 10.1099/mgen.0.000224 (PMC6321875; doi:10.1099/mgen.0.000224)
Supplement: Supplementary File 2 [file mgen-4-224-s002.xls]

## Sheet: Supplementary_S1
Accession	Description	type	species
CP008700.1	Klebsiella pneumoniae subsp. pneumoniae KP5-1, complete genome	Chromosome	Klebsiella pneumoniae
CP008701.1	Klebsiella pneumoniae subsp. pneumoniae KP5-1 plasmid pKp5-1, complete sequence	Plasmid	Klebsiella pneumoniae
CP018352.1	Klebsiella pneumoniae strain CAV1417 chromosome, complete genome	Chromosome	Klebsiella pneumoniae
CP018351.1	Klebsiella pneumoniae strain CAV1417 plasmid pCAV1417-185, complete sequence	Plasmid	Klebsiella pneumoniae
CP018350.1	Klebsiella pneumoniae strain CAV1417 plasmid pCAV1417-67, complete sequence	Plasmid	Klebsiella pneumoniae
CP018348.1	Klebsiella pneumoniae strain CAV1417 plasmid pCAV1417-9294, complete sequence	Plasmid	Klebsiella pneumoniae
CP018349.1	Klebsiella pneumoniae strain CAV1417 extrachromosomal sequence	Chromosome	Klebsiella pneumoniae
CP018676.1	Klebsiella pneumoniae strain CAV1217 chromosome, complete genome	Chromosome	Klebsiella pneumoniae
CP018674.1	Klebsiella pneumoniae strain CAV1217 plasmid pCAV1217-71, complete sequence	Plasmid	Klebsiella pneumoniae
CP018672.1	Klebsiella pneumoniae strain CAV1217 plasmid pCAV1217-9294, complete sequence	Plasmid	Klebsiella pneumoniae
CP018675.1	Klebsiella pneumoniae strain CAV1217 plasmid pKPC_CAV1217, complete sequence	Plasmid	Klebsiella pneumoniae
CP018673.1	Klebsiella pneumoniae strain CAV1217 extrachromosomal sequence	Chromosome	Klebsiella pneumoniae
CP020061.1	Klebsiella pneumoniae strain AR_0117, complete genome	Chromosome	Klebsiella pneumoniae
CP020062.1	Klebsiella pneumoniae strain AR_0117 plasmid unitig_1, complete sequence	Plasmid	Klebsiella pneumoniae
CP020063.1	Klebsiella pneumoniae strain AR_0117 plasmid unitig_2, complete sequence	Plasmid	Klebsiella pneumoniae
CP020064.1	Klebsiella pneumoniae strain AR_0117 plasmid unitig_3, complete sequence	Plasmid	Klebsiella pneumoniae
CP020065.1	Klebsiella pneumoniae strain AR_0117 plasmid unitig_4, complete sequence	Plasmid	Klebsiella pneumoniae
CP020066.1	Klebsiella pneumoniae strain AR_0117 plasmid unitig_5, complete sequence	Plasmid	Klebsiella pneumoniae
CP023134.1	Klebsiella pneumoniae subsp. pneumoniae strain KpvK54 chromosome, complete genome	Chromosome	Klebsiella pneumoniae
CP023135.1	Klebsiella pneumoniae subsp. pneumoniae strain KpvK54 plasmid pKpvK54, complete sequence	Plasmid	Klebsiella pneumoniae
CP023137.1	Klebsiella pneumoniae subsp. pneumoniae strain KpvK54 plasmid unnamed2	Plasmid	Klebsiella pneumoniae
CP023136.1	Klebsiella pneumoniae subsp. pneumoniae strain KpvK54 extrachromosomal	Chromosome	Klebsiella pneumoniae
CP023502.1	Klebsiella pneumoniae strain FDAARGOS_445 chromosome, complete genome	Chromosome	Klebsiella pneumoniae
CP023503.1	Klebsiella pneumoniae strain FDAARGOS_445 plasmid unnamed	Plasmid	Klebsiella pneumoniae
CP025515.1	Klebsiella pneumoniae strain 002SK2 chromosome, complete genome	Chromosome	Klebsiella pneumoniae
CP025516.1	Klebsiella pneumoniae strain 002SK2 plasmid p002SK2_A, complete sequence	Plasmid	Klebsiella pneumoniae
CP025517.1	Klebsiella pneumoniae strain 002SK2 plasmid p002SK2_B, complete sequence	Plasmid	Klebsiella pneumoniae
NC_009648.1	Klebsiella pneumoniae subsp. pneumoniae MGH 78578, complete genome	Chromosome	Klebsiella pneumoniae
NC_009649.1	Klebsiella pneumoniae subsp. pneumoniae MGH 78578 plasmid pKPN3, complete sequence	Plasmid	Klebsiella pneumoniae
NC_009650.1	Klebsiella pneumoniae subsp. pneumoniae MGH 78578 plasmid pKPN4, complete sequence	Plasmid	Klebsiella pneumoniae
NC_009651.1	Klebsiella pneumoniae subsp. pneumoniae MGH 78578 plasmid pKPN5, complete sequence	Plasmid	Klebsiella pneumoniae
NC_009652.1	Klebsiella pneumoniae subsp. pneumoniae MGH 78578 plasmid pKPN6, complete sequence	Plasmid	Klebsiella pneumoniae
NC_009653.1	Klebsiella pneumoniae subsp. pneumoniae MGH 78578 plasmid pKPN7, complete sequence	Plasmid	Klebsiella pneumoniae
NC_011283.1	Klebsiella pneumoniae 342, complete genome	Chromosome	Klebsiella pneumoniae
NC_011282.1	Klebsiella pneumoniae 342 plasmid pKP187, complete sequence	Plasmid	Klebsiella pneumoniae
NC_011281.1	Klebsiella pneumoniae 342 plasmid pKP91, complete sequence	Plasmid	Klebsiella pneumoniae
NC_017540.1	Klebsiella pneumoniae KCTC 2242, complete genome	Chromosome	Klebsiella pneumoniae
NC_017541.1	Klebsiella pneumoniae KCTC 2242 plasmid pKCTC2242, complete sequence	Plasmid	Klebsiella pneumoniae
NZ_CP007727.1	Klebsiella pneumoniae subsp. pneumoniae KPNIH10, complete genome	Chromosome	Klebsiella pneumoniae
NZ_CP007728.1	Klebsiella pneumoniae subsp. pneumoniae KPNIH10 plasmid pAAC154-a50, complete sequence	Plasmid	Klebsiella pneumoniae
NZ_CP007729.1	Klebsiella pneumoniae subsp. pneumoniae KPNIH10 plasmid pKPN-498, complete sequence	Plasmid	Klebsiella pneumoniae
NZ_CP007730.1	Klebsiella pneumoniae subsp. pneumoniae KPNIH10 plasmid pKpQIL-6e6, complete sequence	Plasmid	Klebsiella pneumoniae
NZ_CP008827.1	Klebsiella pneumoniae subsp. pneumoniae KPNIH1, complete genome	Chromosome	Klebsiella pneumoniae
NZ_CP008828.1	Klebsiella pneumoniae subsp. pneumoniae KPNIH1 plasmid pAAC154-a50, complete sequence	Plasmid	Klebsiella pneumoniae
NZ_CP008829.1	Klebsiella pneumoniae subsp. pneumoniae KPNIH1 plasmid pKPN-498, complete sequence	Plasmid	Klebsiella pneumoniae
NZ_CP008830.1	Klebsiella pneumoniae subsp. pneumoniae KPNIH1 plasmid pKpQIL-6e6, complete sequence	Plasmid	Klebsiella pneumoniae
NZ_CP006659.2	Klebsiella pneumoniae strain ATCC BAA-2146 chromosome 1, complete sequence	Chromosome	Klebsiella pneumoniae
NZ_CP006663.1	Klebsiella pneumoniae strain ATCC BAA-2146 plasmid pCuAs, complete sequence	Plasmid	Klebsiella pneumoniae
NZ_CP006662.2	Klebsiella pneumoniae strain ATCC BAA-2146 plasmid pHg, complete sequence	Plasmid	Klebsiella pneumoniae
NZ_CP006660.1	Klebsiella pneumoniae strain ATCC BAA-2146 plasmid pMYS, complete sequence	Plasmid	Klebsiella pneumoniae
NZ_CP006661.1	Klebsiella pneumoniae strain ATCC BAA-2146 plasmid pNDM-US, complete sequence	Plasmid	Klebsiella pneumoniae
NZ_CP011980.1	Klebsiella pneumoniae 500_1420, complete genome	Chromosome	Klebsiella pneumoniae
NZ_CP011984.1	Klebsiella pneumoniae 500_1420 plasmid p500_1420-13.838kb, complete sequence	Plasmid	Klebsiella pneumoniae
NZ_CP011981.1	Klebsiella pneumoniae 500_1420 plasmid p500_1420-130.552kb, complete sequence	Plasmid	Klebsiella pneumoniae
NZ_CP011983.1	Klebsiella pneumoniae 500_1420 plasmid p500_1420-43.380kb, complete sequence	Plasmid	Klebsiella pneumoniae
NZ_CP011982.1	Klebsiella pneumoniae 500_1420 plasmid p500_1420-51.662kb, complete sequence	Plasmid	Klebsiella pneumoniae
NZ_CP011989.1	Klebsiella pneumoniae UHKPC33, complete genome	Chromosome	Klebsiella pneumoniae
NZ_CP011991.1	Klebsiella pneumoniae UHKPC33 plasmid pUHKPC33-113.638kb, complete sequence	Plasmid	Klebsiella pneumoniae
NZ_CP011993.1	Klebsiella pneumoniae UHKPC33 plasmid pUHKPC33-13.841kb, complete sequence	Plasmid	Klebsiella pneumoniae
NZ_CP011990.1	Klebsiella pneumoniae UHKPC33 plasmid pUHKPC33-162.533kb, complete sequence	Plasmid	Klebsiella pneumoniae
NZ_CP011992.1	Klebsiella pneumoniae UHKPC33 plasmid pUHKPC33-43.380kb, complete sequence	Plasmid	Klebsiella pneumoniae
NZ_CP011976.1	Klebsiella pneumoniae DMC1097, complete genome	Chromosome	Klebsiella pneumoniae
NZ_CP011979.1	Klebsiella pneumoniae DMC1097 plasmid pDMC1097-20.222kb, complete sequence	Plasmid	Klebsiella pneumoniae
NZ_CP011977.1	Klebsiella pneumoniae DMC1097 plasmid pDMC1097-218.836kb, complete sequence	Plasmid	Klebsiella pneumoniae
NZ_CP011978.1	Klebsiella pneumoniae DMC1097 plasmid pDMC1097-77.775kb, complete sequence	Plasmid	Klebsiella pneumoniae
NZ_CP011985.1	Klebsiella pneumoniae UHKPC07, complete genome	Chromosome	Klebsiella pneumoniae
NZ_CP011986.1	Klebsiella pneumoniae UHKPC07 plasmid pUHKPC07-113.639kb, complete sequence	Plasmid	Klebsiella pneumoniae
NZ_CP011988.1	Klebsiella pneumoniae UHKPC07 plasmid pUHKPC07-13.841kb, complete sequence	Plasmid	Klebsiella pneumoniae
NZ_CP011987.1	Klebsiella pneumoniae UHKPC07 plasmid pUHKPC07-74.026kb, complete sequence	Plasmid	Klebsiella pneumoniae
NC_022082.1	Klebsiella pneumoniae JM45, complete genome	Chromosome	Klebsiella pneumoniae
NC_022078.1	Klebsiella pneumoniae JM45 plasmid p1, complete sequence	Plasmid	Klebsiella pneumoniae
NC_022083.1	Klebsiella pneumoniae JM45 plasmid p2, complete sequence	Plasmid	Klebsiella pneumoniae
NZ_CP012883.1	Klebsiella pneumoniae KP-1, complete genome	Chromosome	Klebsiella pneumoniae
NZ_CP012884.1	Klebsiella pneumoniae KP-1 plasmid pKP1-19, complete sequence	Plasmid	Klebsiella pneumoniae
NZ_CP003999.1	Klebsiella pneumoniae subsp. pneumoniae Kp13 chromosome, complete genome	Chromosome	Klebsiella pneumoniae
NZ_CP003996.1	Klebsiella pneumoniae subsp. pneumoniae Kp13 plasmid pKP13a, complete sequence	Plasmid	Klebsiella pneumoniae
NZ_CP003994.1	Klebsiella pneumoniae subsp. pneumoniae Kp13 plasmid pKP13b, complete sequence	Plasmid	Klebsiella pneumoniae
NZ_CP003995.1	Klebsiella pneumoniae subsp. pneumoniae Kp13 plasmid pKP13c, complete sequence	Plasmid	Klebsiella pneumoniae
NZ_CP003997.1	Klebsiella pneumoniae subsp. pneumoniae Kp13 plasmid pKP13d, complete sequence	Plasmid	Klebsiella pneumoniae
NZ_CP003998.1	Klebsiella pneumoniae subsp. pneumoniae Kp13 plasmid pKP13e, complete sequence	Plasmid	Klebsiella pneumoniae
NZ_CP004000.1	Klebsiella pneumoniae subsp. pneumoniae Kp13 plasmid pKP13f, complete sequence	Plasmid	Klebsiella pneumoniae
NZ_CP006918.1	Klebsiella pneumoniae 30684/NJST258_2, complete genome	Chromosome	Klebsiella pneumoniae
NZ_CP006919.1	Klebsiella pneumoniae 30684/NJST258_2 plasmid pNJST258C2, complete sequence	Plasmid	Klebsiella pneumoniae
NZ_CP006922.1	Klebsiella pneumoniae 30684/NJST258_2 plasmid pNJST258C1, complete sequence	Plasmid	Klebsiella pneumoniae
NZ_CP006921.1	Klebsiella pneumoniae 30684/NJST258_2 plasmid pNJST258C3, complete sequence	Plasmid	Klebsiella pneumoniae
NZ_CP006923.1	Klebsiella pneumoniae 30660/NJST258_1, complete genome	Chromosome	Klebsiella pneumoniae
NZ_CP006927.1	Klebsiella pneumoniae 30660/NJST258_1 plasmid pNJST258N1, complete sequence	Plasmid	Klebsiella pneumoniae
NZ_CP006926.1	Klebsiella pneumoniae 30660/NJST258_1 plasmid pNJST258N2, complete sequence	Plasmid	Klebsiella pneumoniae
NZ_CP006925.1	Klebsiella pneumoniae 30660/NJST258_1 plasmid pNJST258N3, complete sequence	Plasmid	Klebsiella pneumoniae
NZ_CP006928.1	Klebsiella pneumoniae 30660/NJST258_1 plasmid pNJST258N4, complete sequence	Plasmid	Klebsiella pneumoniae
NZ_CP006924.1	Klebsiella pneumoniae 30660/NJST258_1 plasmid pNJST258N5, complete sequence	Plasmid	Klebsiella pneumoniae
NZ_CP007731.1	Klebsiella pneumoniae subsp. pneumoniae KPNIH27, complete genome	Chromosome	Klebsiella pneumoniae
NZ_CP007732.1	Klebsiella pneumoniae subsp. pneumoniae KPNIH27 plasmid pKEC-dc3, complete sequence	Plasmid	Klebsiella pneumoniae
NZ_CP007733.1	Klebsiella pneumoniae subsp. pneumoniae KPNIH27 plasmid pKPN-068, complete sequence	Plasmid	Klebsiella pneumoniae
NZ_CP007734.1	Klebsiella pneumoniae subsp. pneumoniae KPNIH27 plasmid pKPN-262, complete sequence	Plasmid	Klebsiella pneumoniae
NZ_CP007735.1	Klebsiella pneumoniae subsp. pneumoniae KPNIH27 plasmid pKPN-a41, complete sequence	Plasmid	Klebsiella pneumoniae
NZ_CP007736.1	Klebsiella pneumoniae subsp. pneumoniae KPNIH27 plasmid pKPN-b0b, complete sequence	Plasmid	Klebsiella pneumoniae
NZ_CP008797.1	Klebsiella pneumoniae subsp. pneumoniae KPNIH24, complete genome	Chromosome	Klebsiella pneumoniae
NZ_CP008798.1	Klebsiella pneumoniae subsp. pneumoniae KPNIH24 plasmid pKPC-484, complete sequence	Plasmid	Klebsiella pneumoniae
NZ_CP008799.1	Klebsiella pneumoniae subsp. pneumoniae KPNIH24 plasmid pKPN-819, complete sequence	Plasmid	Klebsiella pneumoniae
NZ_CP008800.1	Klebsiella pneumoniae subsp. pneumoniae KPNIH24 plasmid pKPN-e44, complete sequence	Plasmid	Klebsiella pneumoniae
NZ_CP008831.1	Klebsiella pneumoniae subsp. pneumoniae KPR0928, complete sequence	Undetermined	Klebsiella pneumoniae
NZ_CP008832.1	Klebsiella pneumoniae subsp. pneumoniae KPR0928 plasmid pKPN-294, complete sequence	Plasmid	Klebsiella pneumoniae
NZ_CP008833.1	Klebsiella pneumoniae subsp. pneumoniae KPR0928 plasmid pKpQIL-531, complete sequence	Plasmid	Klebsiella pneumoniae
NZ_CP006798.1	Klebsiella pneumoniae subsp. pneumoniae PittNDM01, complete genome	Chromosome	Klebsiella pneumoniae
NZ_CP006799.1	Klebsiella pneumoniae subsp. pneumoniae PittNDM01 plasmid1, complete sequence	Plasmid	Klebsiella pneumoniae
NZ_CP006800.1	Klebsiella pneumoniae subsp. pneumoniae PittNDM01 plasmid2, complete sequence	Plasmid	Klebsiella pneumoniae
NZ_CP006801.1	Klebsiella pneumoniae subsp. pneumoniae PittNDM01 plasmid3, complete sequence	Plasmid	Klebsiella pneumoniae
NZ_CP006802.1	Klebsiella pneumoniae subsp. pneumoniae PittNDM01 plasmid4, complete sequence	Plasmid	Klebsiella pneumoniae
NZ_CP009114.1	Klebsiella pneumoniae strain blaNDM-1, complete genome	Chromosome	Klebsiella pneumoniae
NZ_CP009116.1	Klebsiella pneumoniae strain blaNDM-1 plasmid plasmid1, complete sequence	Plasmid	Klebsiella pneumoniae
NZ_CP009115.1	Klebsiella pneumoniae strain blaNDM-1 plasmid plasmid2, complete sequence	Plasmid	Klebsiella pneumoniae
NZ_CP008929.1	Klebsiella pneumoniae strain PMK1, complete genome	Chromosome	Klebsiella pneumoniae
NZ_CP008930.1	Klebsiella pneumoniae strain PMK1 plasmid pPMK1-A, complete sequence	Plasmid	Klebsiella pneumoniae
NZ_CP008931.1	Klebsiella pneumoniae strain PMK1 plasmid pPMK1-B, complete sequence	Plasmid	Klebsiella pneumoniae
NZ_CP008932.1	Klebsiella pneumoniae strain PMK1 plasmid pPMK1-C, complete sequence	Plasmid	Klebsiella pneumoniae
NZ_CP008933.1	Klebsiella pneumoniae strain PMK1 plasmid pPMK1-NDM, complete sequence	Plasmid	Klebsiella pneumoniae
NZ_CP009771.1	Klebsiella pneumoniae subsp. pneumoniae strain KPNIH33, complete genome	Chromosome	Klebsiella pneumoniae
NZ_CP009772.1	Klebsiella pneumoniae subsp. pneumoniae strain KPNIH33 plasmid pEA1509_B, complete sequence	Plasmid	Klebsiella pneumoniae
NZ_CP009773.1	Klebsiella pneumoniae subsp. pneumoniae strain KPNIH33 plasmid pKPC-63d, complete sequence	Plasmid	Klebsiella pneumoniae
NZ_CP009774.1	Klebsiella pneumoniae subsp. pneumoniae strain KPNIH33 plasmid pNJST258N3-62b, complete sequence	Plasmid	Klebsiella pneumoniae
NZ_CP009775.1	Klebsiella pneumoniae subsp. pneumoniae strain KPNIH32, complete genome	Chromosome	Klebsiella pneumoniae
NZ_CP009776.1	Klebsiella pneumoniae subsp. pneumoniae strain KPNIH32 plasmid pKPC-def, complete sequence	Plasmid	Klebsiella pneumoniae
NZ_CP009777.1	Klebsiella pneumoniae subsp. pneumoniae strain KPNIH32 plasmid pKPN-a68, complete sequence	Plasmid	Klebsiella pneumoniae
NZ_CP009778.1	Klebsiella pneumoniae subsp. pneumoniae strain KPNIH32 plasmid pKPN-c8b, complete sequence	Plasmid	Klebsiella pneumoniae
NZ_CP009863.1	Klebsiella pneumoniae subsp. pneumoniae strain KPNIH29, complete genome	Chromosome	Klebsiella pneumoniae
NZ_CP009864.1	Klebsiella pneumoniae subsp. pneumoniae strain KPNIH29 plasmid pKPC-e4e, complete sequence	Plasmid	Klebsiella pneumoniae
NZ_CP009865.1	Klebsiella pneumoniae subsp. pneumoniae strain KPNIH29 plasmid pKPN-80a, complete sequence	Plasmid	Klebsiella pneumoniae
NZ_CP009872.1	Klebsiella pneumoniae subsp. pneumoniae strain KPNIH30, complete genome	Chromosome	Klebsiella pneumoniae
NZ_CP009873.1	Klebsiella pneumoniae subsp. pneumoniae strain KPNIH30 plasmid pKPN-294, complete sequence	Plasmid	Klebsiella pneumoniae
NZ_CP009874.1	Klebsiella pneumoniae subsp. pneumoniae strain KPNIH30 plasmid pKPN-b9c, complete sequence	Plasmid	Klebsiella pneumoniae
NZ_CP009875.1	Klebsiella pneumoniae subsp. pneumoniae strain KPNIH30 plasmid pKpQIL-531, complete sequence	Plasmid	Klebsiella pneumoniae
NZ_CP009876.1	Klebsiella pneumoniae subsp. pneumoniae strain KPNIH31, complete genome	Chromosome	Klebsiella pneumoniae
NZ_CP009877.1	Klebsiella pneumoniae subsp. pneumoniae strain KPNIH31 plasmid pAAC154-a9e, complete sequence	Plasmid	Klebsiella pneumoniae
NZ_CP009878.1	Klebsiella pneumoniae subsp. pneumoniae strain KPNIH31 plasmid pKPN-852, complete sequence	Plasmid	Klebsiella pneumoniae
NZ_CP009879.1	Klebsiella pneumoniae subsp. pneumoniae strain KPNIH31 plasmid pKPN-c22, complete sequence	Plasmid	Klebsiella pneumoniae
NZ_CP010361.1	Klebsiella pneumoniae strain 32192, complete genome	Chromosome	Klebsiella pneumoniae
NZ_CP010574.1	Klebsiella pneumoniae strain 32192 plasmid sequence	Plasmid	Klebsiella pneumoniae
NZ_CP010575.1	Klebsiella pneumoniae strain 32192 plasmid sequence	Plasmid	Klebsiella pneumoniae
NZ_CP010576.1	Klebsiella pneumoniae strain 32192 plasmid sequence	Plasmid	Klebsiella pneumoniae
NZ_CP010392.1	Klebsiella pneumoniae strain 34618, complete genome	Chromosome	Klebsiella pneumoniae
NZ_CP010394.1	Klebsiella pneumoniae strain 34618 plasmid p34618-13.841kb, complete sequence	Plasmid	Klebsiella pneumoniae
NZ_CP010393.1	Klebsiella pneumoniae strain 34618 plasmid p34618-207.543kb, complete sequence	Plasmid	Klebsiella pneumoniae
NZ_CP010395.1	Klebsiella pneumoniae strain 34618 plasmid p34618-43.380kb, complete sequence	Plasmid	Klebsiella pneumoniae
NZ_CP010396.1	Klebsiella pneumoniae strain 34618 plasmid p34618-71.572kb, complete sequence	Plasmid	Klebsiella pneumoniae
NZ_FO834906.1	Klebsiella pneumoniae str. Kp52.145, chromosome, complete genome	Chromosome	Klebsiella pneumoniae
NZ_FO834904.1	Klebsiella pneumoniae str. Kp52.145, plasmid I, complete genome	Plasmid	Klebsiella pneumoniae
NZ_FO834905.1	Klebsiella pneumoniae str. Kp52.145, plasmid II, complete genome	Plasmid	Klebsiella pneumoniae
NZ_CP011313.1	Klebsiella pneumoniae subsp. pneumoniae strain 234-12, complete genome	Chromosome	Klebsiella pneumoniae
NZ_CP011315.1	Klebsiella pneumoniae subsp. pneumoniae strain 234-12 plasmid pKpn2312-5, complete sequence	Plasmid	Klebsiella pneumoniae
NZ_CP011314.1	Klebsiella pneumoniae subsp. pneumoniae strain 234-12 plasmid pKpn23412-362, complete sequence	Plasmid	Klebsiella pneumoniae
NZ_CP011316.1	Klebsiella pneumoniae subsp. pneumoniae strain 234-12 plasmid pKpn23412-4, complete sequence	Plasmid	Klebsiella pneumoniae
NZ_CP011578.1	Klebsiella pneumoniae strain CAV1392, complete genome	Chromosome	Klebsiella pneumoniae
NZ_CP011577.1	Klebsiella pneumoniae strain CAV1392 plasmid pCAV1392-131, complete sequence	Plasmid	Klebsiella pneumoniae
NZ_CP011576.1	Klebsiella pneumoniae strain CAV1392 plasmid pCAV1392-50, complete sequence	Plasmid	Klebsiella pneumoniae
NZ_CP011575.1	Klebsiella pneumoniae strain CAV1392 plasmid pKPC_CAV1392, complete sequence	Plasmid	Klebsiella pneumoniae
NZ_CP011624.1	Klebsiella pneumoniae strain CAV1344, complete genome	Chromosome	Klebsiella pneumoniae
NZ_CP011623.1	Klebsiella pneumoniae strain CAV1344 plasmid pCAV1344-250, complete sequence	Plasmid	Klebsiella pneumoniae
NZ_CP011619.1	Klebsiella pneumoniae strain CAV1344 plasmid pCAV1344-3741, complete sequence	Plasmid	Klebsiella pneumoniae
NZ_CP011620.1	Klebsiella pneumoniae strain CAV1344 plasmid pCAV1344-40, complete sequence	Plasmid	Klebsiella pneumoniae
NZ_CP011621.1	Klebsiella pneumoniae strain CAV1344 plasmid pCAV1344-78, complete sequence	Plasmid	Klebsiella pneumoniae
NZ_CP011622.1	Klebsiella pneumoniae strain CAV1344 plasmid pKPC_CAV1344, complete sequence	Plasmid	Klebsiella pneumoniae
NZ_CP011647.1	Klebsiella pneumoniae strain CAV1596, complete genome	Chromosome	Klebsiella pneumoniae
NZ_CP011643.1	Klebsiella pneumoniae strain CAV1596 plasmid pCAV1596-2927, complete sequence	Plasmid	Klebsiella pneumoniae
NZ_CP011644.1	Klebsiella pneumoniae strain CAV1596 plasmid pCAV1596-41, complete sequence	Plasmid	Klebsiella pneumoniae
NZ_CP011645.1	Klebsiella pneumoniae strain CAV1596 plasmid pKPC_CAV1596-78, complete sequence	Plasmid	Klebsiella pneumoniae
NZ_CP011646.1	Klebsiella pneumoniae strain CAV1596 plasmid pKPC_CAV1596-97, complete sequence	Plasmid	Klebsiella pneumoniae
NZ_CP012753.1	Klebsiella pneumoniae strain KP617, complete genome	Chromosome	Klebsiella pneumoniae
NZ_CP012754.1	Klebsiella pneumoniae strain KP617 plasmid KP-plasmid1, complete sequence	Plasmid	Klebsiella pneumoniae
NZ_CP012755.1	Klebsiella pneumoniae strain KP617 plasmid KP-plasmid2, complete sequence	Plasmid	Klebsiella pneumoniae
NZ_CP023487.1	Klebsiella pneumoniae subsp. pneumoniae strain ST101:960186733 chromosome, complete genome	Chromosome	Klebsiella pneumoniae
NZ_CP023488.1	Klebsiella pneumoniae subsp. pneumoniae strain ST101:960186733 plasmid p19-10_01, complete sequence	Plasmid	Klebsiella pneumoniae
NZ_CP023489.1	Klebsiella pneumoniae subsp. pneumoniae strain ST101:960186733 plasmid p19-10_02, complete sequence	Plasmid	Klebsiella pneumoniae
NZ_LN824133.1	Klebsiella pneumoniae genome assembly MS6671.v1, chromosome : _Chr_Kpneumoniae_MS6671	Chromosome	Klebsiella pneumoniae
NZ_LN824139.1	Klebsiella pneumoniae genome assembly MS6671.v1, plasmid : _Phage_Kpneumoniae_MS6671	Plasmid	Klebsiella pneumoniae
NZ_LN824134.1	Klebsiella pneumoniae genome assembly MS6671.v1, plasmid : _Plasmid_A_Kpneumoniae_MS6671	Plasmid	Klebsiella pneumoniae
NZ_LN824135.1	Klebsiella pneumoniae genome assembly MS6671.v1, plasmid : _Plasmid_B_Kpneumoniae_MS6671	Plasmid	Klebsiella pneumoniae
NZ_LN824136.1	Klebsiella pneumoniae genome assembly MS6671.v1, plasmid : _Plasmid_C_Kpneumoniae_MS6671	Plasmid	Klebsiella pneumoniae
NZ_LN824137.1	Klebsiella pneumoniae genome assembly MS6671.v1, plasmid : _Plasmid_D_Kpneumoniae_MS6671	Plasmid	Klebsiella pneumoniae
NZ_LN824138.1	Klebsiella pneumoniae genome assembly MS6671.v1, plasmid : _Plasmid_E_Kpneumoniae_MS6671	Plasmid	Klebsiella pneumoniae
NZ_CP012987.1	Klebsiella pneumoniae strain KpN01, complete genome	Chromosome	Klebsiella pneumoniae
NZ_CP012989.1	Klebsiella pneumoniae strain KpN01 plasmid pKpN01-SIL, complete sequence	Plasmid	Klebsiella pneumoniae
NZ_CP012990.1	Klebsiella pneumoniae strain KpN01 plasmid pKpN01-NDM7, complete sequence	Plasmid	Klebsiella pneumoniae
NZ_CP012991.1	Klebsiella pneumoniae strain KpN01 plasmid pKpN01-COL, complete sequence	Plasmid	Klebsiella pneumoniae
NZ_CP012988.3	Klebsiella pneumoniae strain KpN01 plasmid pKpN01-CTX, complete sequence	Plasmid	Klebsiella pneumoniae
NZ_CP012992.1	Klebsiella pneumoniae strain KpN06, complete genome	Chromosome	Klebsiella pneumoniae
NZ_CP014305.2	Klebsiella pneumoniae strain KpN06 plasmid pKpN06-COL, complete sequence	Plasmid	Klebsiella pneumoniae
NZ_CP012993.2	Klebsiella pneumoniae strain KpN06 plasmid pKpN06-CTX, complete sequence	Plasmid	Klebsiella pneumoniae
NZ_CP012994.1	Klebsiella pneumoniae strain KpN06 plasmid pKpN06-SIL, complete sequence	Plasmid	Klebsiella pneumoniae
NZ_CP012995.1	Klebsiella pneumoniae strain KpN06 plasmid pKpN06-NDM7, complete sequence	Plasmid	Klebsiella pneumoniae
NZ_CP013322.1	Klebsiella pneumoniae strain CAV1193, complete genome	Chromosome	Klebsiella pneumoniae
NZ_CP013324.1	Klebsiella pneumoniae strain CAV1193 plasmid pCAV1193-166, complete sequence	Plasmid	Klebsiella pneumoniae
NZ_CP013323.1	Klebsiella pneumoniae strain CAV1193 plasmid pCAV1193-258, complete sequence	Plasmid	Klebsiella pneumoniae
NZ_CP013321.1	Klebsiella pneumoniae strain CAV1193 plasmid pCAV1193-3741, complete sequence	Plasmid	Klebsiella pneumoniae
NZ_CP013326.1	Klebsiella pneumoniae strain CAV1193 plasmid pCAV1193-78, complete sequence	Plasmid	Klebsiella pneumoniae
NZ_CP013325.1	Klebsiella pneumoniae strain CAV1193 plasmid pKPC_CAV1193, complete sequence	Plasmid	Klebsiella pneumoniae
NZ_CP013711.1	Klebsiella pneumoniae strain J1, complete genome	Chromosome	Klebsiella pneumoniae
NZ_CP013712.1	Klebsiella pneumoniae strain J1 plasmid 1, complete sequence	Plasmid	Klebsiella pneumoniae
NZ_CP013713.1	Klebsiella pneumoniae strain J1 plasmid 2, complete sequence	Plasmid	Klebsiella pneumoniae
NZ_CP014004.1	Klebsiella pneumoniae subsp. pneumoniae strain NUHL24835, complete genome	Chromosome	Klebsiella pneumoniae
NZ_CP014005.1	Klebsiella pneumoniae subsp. pneumoniae strain NUHL24835 plasmid unnamed1, complete sequence	Plasmid	Klebsiella pneumoniae
NZ_CP014006.1	Klebsiella pneumoniae subsp. pneumoniae strain NUHL24835 plasmid unnamed2, complete sequence	Plasmid	Klebsiella pneumoniae
NZ_CP014010.1	Klebsiella pneumoniae subsp. pneumoniae strain RJF999, complete genome	Chromosome	Klebsiella pneumoniae
NZ_CP014011.1	Klebsiella pneumoniae subsp. pneumoniae strain RJF999 plasmid pRJF999, complete sequence	Plasmid	Klebsiella pneumoniae
NZ_CP014008.1	Klebsiella pneumoniae subsp. pneumoniae strain RJF293, complete genome	Chromosome	Klebsiella pneumoniae
NZ_CP014009.1	Klebsiella pneumoniae subsp. pneumoniae strain RJF293 plasmid pRJF293, complete sequence	Plasmid	Klebsiella pneumoniae
NC_012731.1	Klebsiella pneumoniae subsp. pneumoniae NTUH-K2044 DNA, complete genome	Chromosome	Klebsiella pneumoniae
NC_006625.1	Klebsiella pneumoniae subsp. pneumoniae NTUH-K2044 plasmid pK2044 DNA, complete genome	Plasmid	Klebsiella pneumoniae
NZ_CP015500.1	Klebsiella pneumoniae strain SKGH01 chromosome, complete genome	Chromosome	Klebsiella pneumoniae
NZ_CP015501.1	Klebsiella pneumoniae strain SKGH01 plasmid unnamed 1, complete sequence	Plasmid	Klebsiella pneumoniae
NZ_CP015502.1	Klebsiella pneumoniae strain SKGH01 plasmid unnamed 2, complete sequence	Plasmid	Klebsiella pneumoniae
NZ_CP015503.1	Klebsiella pneumoniae strain SKGH01 plasmid unnamed 3, complete sequence	Plasmid	Klebsiella pneumoniae
NZ_CP015504.1	Klebsiella pneumoniae strain SKGH01 plasmid unnamed 4, complete sequence	Plasmid	Klebsiella pneumoniae
NZ_CP015505.1	Klebsiella pneumoniae strain SKGH01 plasmid unnamed 5, complete sequence	Plasmid	Klebsiella pneumoniae
NZ_CP015753.1	Klebsiella pneumoniae strain W14 chromosome, complete genome	Chromosome	Klebsiella pneumoniae
NZ_CP015754.1	Klebsiella pneumoniae strain W14 plasmid unnamed1, complete sequence	Plasmid	Klebsiella pneumoniae
NZ_CP015755.1	Klebsiella pneumoniae strain W14 plasmid unnamed2, complete sequence	Plasmid	Klebsiella pneumoniae
NZ_CP014755.1	Klebsiella pneumoniae strain AATZP, complete genome	Chromosome	Klebsiella pneumoniae
NZ_CP014758.1	Klebsiella pneumoniae strain AATZP plasmid pKPN-041, complete sequence	Plasmid	Klebsiella pneumoniae
NZ_CP014756.1	Klebsiella pneumoniae strain AATZP plasmid pKPN-04f, complete sequence	Plasmid	Klebsiella pneumoniae
NZ_CP014757.1	Klebsiella pneumoniae strain AATZP plasmid pNDM-1fa, complete sequence	Plasmid	Klebsiella pneumoniae
NZ_CP015990.1	Klebsiella pneumoniae strain BR chromosome, complete genome	Chromosome	Klebsiella pneumoniae
NZ_CP015991.1	Klebsiella pneumoniae strain BR plasmid pWSZBR, complete sequence	Plasmid	Klebsiella pneumoniae
NZ_CP014762.1	Klebsiella pneumoniae strain KPNIH39, complete genome	Chromosome	Klebsiella pneumoniae
NZ_CP014763.1	Klebsiella pneumoniae strain KPNIH39 plasmid pKPN-332, complete sequence	Plasmid	Klebsiella pneumoniae
NZ_CP014764.1	Klebsiella pneumoniae strain KPNIH39 plasmid pKPN-704, complete sequence	Plasmid	Klebsiella pneumoniae
NZ_CP014765.1	Klebsiella pneumoniae strain KPNIH39 plasmid pKpQIL-9b8, complete sequence	Plasmid	Klebsiella pneumoniae
NZ_CP015025.1	Klebsiella pneumoniae strain Kpn223, complete genome	Chromosome	Klebsiella pneumoniae
NZ_CP015026.1	Klebsiella pneumoniae strain Kpn223 plasmid pKPN-065, complete sequence	Plasmid	Klebsiella pneumoniae
NZ_CP015130.1	Klebsiella pneumoniae strain Kpn555 chromosome, complete genome	Chromosome	Klebsiella pneumoniae
NZ_CP015131.1	Klebsiella pneumoniae strain Kpn555 plasmid pKPN-7c3, complete sequence	Plasmid	Klebsiella pneumoniae
NZ_CP015133.1	Klebsiella pneumoniae strain Kpn555 plasmid pKPN-d6b, complete sequence	Plasmid	Klebsiella pneumoniae
NZ_CP015132.1	Klebsiella pneumoniae strain Kpn555 plasmid pKPN-d90, complete sequence	Plasmid	Klebsiella pneumoniae
NZ_CP014647.1	Klebsiella pneumoniae strain KPNIH36, complete genome	Chromosome	Klebsiella pneumoniae
NZ_CP014648.1	Klebsiella pneumoniae strain KPNIH36 plasmid pKPN-821, complete sequence	Plasmid	Klebsiella pneumoniae
NZ_CP014649.1	Klebsiella pneumoniae strain KPNIH36 plasmid pKPN-fff, complete sequence	Plasmid	Klebsiella pneumoniae
NZ_CP014650.1	Klebsiella pneumoniae strain KPNIH36 plasmid pKpQIL-6e6, complete sequence	Plasmid	Klebsiella pneumoniae
NZ_CP016159.1	Klebsiella pneumoniae strain TH1 chromosome, complete genome	Chromosome	Klebsiella pneumoniae
NZ_CP016160.1	Klebsiella pneumoniae plasmid unnamed1, complete sequence	Plasmid	Klebsiella pneumoniae
NZ_CP016161.1	Klebsiella pneumoniae plasmid unnamed2, complete sequence	Plasmid	Klebsiella pneumoniae
NZ_CP015822.1	Klebsiella pneumoniae isolate blood sample 2 chromosome, complete genome	Chromosome	Klebsiella pneumoniae
NZ_CP015823.1	Klebsiella pneumoniae isolate blood sample 2 plasmid 1, complete sequence	Plasmid	Klebsiella pneumoniae
NZ_CP015824.1	Klebsiella pneumoniae isolate blood sample 2 plasmid 2, complete sequence	Plasmid	Klebsiella pneumoniae
NZ_CP015825.1	Klebsiella pneumoniae isolate blood sample 2 plasmid 3, complete sequence	Plasmid	Klebsiella pneumoniae
NZ_CP016814.1	Klebsiella pneumoniae strain ED23 chromosome, complete genome	Chromosome	Klebsiella pneumoniae
NZ_CP016815.1	Klebsiella pneumoniae strain ED23 plasmid unamed, complete sequence	Plasmid	Klebsiella pneumoniae
NZ_CP016923.1	Klebsiella pneumoniae isolate 11 chromosome, complete genome	Chromosome	Klebsiella pneumoniae
NZ_CP016919.1	Klebsiella pneumoniae isolate 11 plasmid pIncR_DHQP1300920, complete sequence	Plasmid	Klebsiella pneumoniae
NZ_CP016922.1	Klebsiella pneumoniae isolate 11 plasmid unnamed1, complete sequence	Plasmid	Klebsiella pneumoniae
NZ_CP016920.1	Klebsiella pneumoniae isolate 11 plasmid unnamed2, complete sequence	Plasmid	Klebsiella pneumoniae
NZ_CP016921.1	Klebsiella pneumoniae isolate 11 plasmid unnamed2, complete sequence	Plasmid	Klebsiella pneumoniae
NZ_CP016926.1	Klebsiella pneumoniae isolate 23 chromosome, complete genome	Chromosome	Klebsiella pneumoniae
NZ_CP016924.1	Klebsiella pneumoniae isolate 23 plasmid unnamed1, complete sequence	Plasmid	Klebsiella pneumoniae
NZ_CP016927.1	Klebsiella pneumoniae isolate 23 plasmid unnamed1, complete sequence	Plasmid	Klebsiella pneumoniae
NZ_CP016925.1	Klebsiella pneumoniae isolate 23 plasmid unnamed2, complete sequence	Plasmid	Klebsiella pneumoniae
NZ_CP012568.1	Klebsiella pneumoniae strain UCLAOXA232KP chromosome, complete genome	Chromosome	Klebsiella pneumoniae
NZ_CP012569.1	Klebsiella pneumoniae strain UCLAOXA232KP plasmid pUCLAOXA232-3.X, complete sequence	Plasmid	Klebsiella pneumoniae
NZ_CP012570.1	Klebsiella pneumoniae strain UCLAOXA232KP plasmid pUCLAOXA232-4.X, complete sequence	Plasmid	Klebsiella pneumoniae
NZ_CP012571.1	Klebsiella pneumoniae strain UCLAOXA232KP plasmid pUCLAOXA232-5.X, complete sequence	Plasmid	Klebsiella pneumoniae
NZ_CP012572.1	Klebsiella pneumoniae strain UCLAOXA232KP plasmid pUCLAOXA232-6.X, complete sequence	Plasmid	Klebsiella pneumoniae
NZ_CP012561.1	Klebsiella pneumoniae strain UCLAOXA232KP chromosome, complete genome	Chromosome	Klebsiella pneumoniae
NZ_CP012562.1	Klebsiella pneumoniae strain UCLAOXA232KP plasmid pUCLAOXA232-1, complete sequence	Plasmid	Klebsiella pneumoniae
NZ_CP012563.1	Klebsiella pneumoniae strain UCLAOXA232KP plasmid pUCLAOXA232-2, complete sequence	Plasmid	Klebsiella pneumoniae
NZ_CP012564.1	Klebsiella pneumoniae strain UCLAOXA232KP plasmid pUCLAOXA232-3, complete sequence	Plasmid	Klebsiella pneumoniae
NZ_CP012565.1	Klebsiella pneumoniae strain UCLAOXA232KP plasmid pUCLAOXA232-4, complete sequence	Plasmid	Klebsiella pneumoniae
NZ_CP012566.1	Klebsiella pneumoniae strain UCLAOXA232KP plasmid pUCLAOXA232-5, complete sequence	Plasmid	Klebsiella pneumoniae
NZ_CP012567.1	Klebsiella pneumoniae strain UCLAOXA232KP plasmid pUCLAOXA232-6, complete sequence	Plasmid	Klebsiella pneumoniae
NZ_CP017385.1	Klebsiella pneumoniae strain KP36 chromosome, complete genome	Chromosome	Klebsiella pneumoniae
NZ_CP017386.1	Klebsiella pneumoniae strain KP36 plasmid 1, complete sequence	Plasmid	Klebsiella pneumoniae
NZ_CP017387.1	Klebsiella pneumoniae strain KP36 plasmid 2, complete sequence	Plasmid	Klebsiella pneumoniae
NZ_CP017388.1	Klebsiella pneumoniae strain KP36 plasmid 3, complete sequence	Plasmid	Klebsiella pneumoniae
NZ_CP012426.1	Klebsiella pneumoniae strain KP5 chromosome, complete genome	Chromosome	Klebsiella pneumoniae
NZ_CP012427.1	Klebsiella pneumoniae strain KP5 plasmid pSg1-1, complete sequence	Plasmid	Klebsiella pneumoniae
NZ_CP012428.1	Klebsiella pneumoniae strain KP5 plasmid pSg1-2, complete sequence	Plasmid	Klebsiella pneumoniae
NZ_CP012429.1	Klebsiella pneumoniae strain KP5 plasmid pSg1-3, complete sequence	Plasmid	Klebsiella pneumoniae
NZ_CP011839.1	Klebsiella pneumoniae strain KP5 plasmid pSg1-NDM, complete sequence	Plasmid	Klebsiella pneumoniae
NZ_CP017934.1	Klebsiella pneumoniae strain CAV1016 chromosome, complete genome	Chromosome	Klebsiella pneumoniae
NZ_CP017936.1	Klebsiella pneumoniae strain CAV1016 plasmid pCAV1016-76, complete sequence	Plasmid	Klebsiella pneumoniae
NZ_CP017935.1	Klebsiella pneumoniae strain CAV1016 plasmid pCAV1016-90, complete sequence	Plasmid	Klebsiella pneumoniae
NZ_CP017937.1	Klebsiella pneumoniae strain CAV1016 plasmid pKPC_UVA01, complete sequence	Plasmid	Klebsiella pneumoniae
NZ_CP018140.1	Klebsiella pneumoniae strain Kp_Goe_822579, complete genome	Chromosome	Klebsiella pneumoniae
NZ_CP018313.1	Klebsiella pneumoniae strain Kp_Goe_822579 plasmid pKp_Goe_579-1, complete sequence	Plasmid	Klebsiella pneumoniae
NZ_CP018318.1	Klebsiella pneumoniae strain Kp_Goe_822579 plasmid pKp_Goe_579-2, complete sequence	Plasmid	Klebsiella pneumoniae
NZ_CP018315.1	Klebsiella pneumoniae strain Kp_Goe_822579 plasmid pKp_Goe_579-3, complete sequence	Plasmid	Klebsiella pneumoniae
NZ_CP018316.1	Klebsiella pneumoniae strain Kp_Goe_822579 plasmid pKp_Goe_579-4, complete sequence	Plasmid	Klebsiella pneumoniae
NZ_CP018317.1	Klebsiella pneumoniae strain Kp_Goe_822579 plasmid pKp_Goe_579-5, complete sequence	Plasmid	Klebsiella pneumoniae
NZ_CP018314.1	Klebsiella pneumoniae strain Kp_Goe_822579 plasmid pKp_Goe_579-6, complete sequence	Plasmid	Klebsiella pneumoniae
NZ_CP018428.1	Klebsiella pneumoniae strain MNCRE78 chromosome, complete genome	Chromosome	Klebsiella pneumoniae
NZ_CP018431.1	Klebsiella pneumoniae strain MNCRE78 plasmid pMNCRE78_1, complete sequence	Plasmid	Klebsiella pneumoniae
NZ_CP018429.1	Klebsiella pneumoniae strain MNCRE78 plasmid pMNCRE78_2, complete sequence	Plasmid	Klebsiella pneumoniae
NZ_CP018432.1	Klebsiella pneumoniae strain MNCRE78 plasmid pMNCRE78_3, complete sequence	Plasmid	Klebsiella pneumoniae
NZ_CP018430.1	Klebsiella pneumoniae strain MNCRE78 plasmid pMNCRE78_4, complete sequence	Plasmid	Klebsiella pneumoniae
NZ_CP018427.1	Klebsiella pneumoniae strain MNCRE69 chromosome, complete genome	Chromosome	Klebsiella pneumoniae
NZ_CP018425.1	Klebsiella pneumoniae strain MNCRE69 plasmid pMNCRE69_1, complete sequence	Plasmid	Klebsiella pneumoniae
NZ_CP018423.1	Klebsiella pneumoniae strain MNCRE69 plasmid pMNCRE69_2, complete sequence	Plasmid	Klebsiella pneumoniae
NZ_CP018426.1	Klebsiella pneumoniae strain MNCRE69 plasmid pMNCRE69_3, complete sequence	Plasmid	Klebsiella pneumoniae
NZ_CP018424.1	Klebsiella pneumoniae strain MNCRE69 plasmid pMNCRE69_4, complete sequence	Plasmid	Klebsiella pneumoniae
NZ_CP018437.1	Klebsiella pneumoniae strain MNCRE53 chromosome, complete genome	Chromosome	Klebsiella pneumoniae
NZ_CP018433.1	Klebsiella pneumoniae strain MNCRE53 plasmid pMNCRE53_1, complete sequence	Plasmid	Klebsiella pneumoniae
NZ_CP018435.1	Klebsiella pneumoniae strain MNCRE53 plasmid pMNCRE53_2, complete sequence	Plasmid	Klebsiella pneumoniae
NZ_CP018436.1	Klebsiella pneumoniae strain MNCRE53 plasmid pMNCRE53_3, complete sequence	Plasmid	Klebsiella pneumoniae
NZ_CP018434.1	Klebsiella pneumoniae strain MNCRE53 plasmid pMNCRE53_4, complete sequence	Plasmid	Klebsiella pneumoniae
NZ_CP018356.1	Klebsiella pneumoniae strain CAV1453 chromosome, complete genome	Chromosome	Klebsiella pneumoniae
NZ_CP018353.1	Klebsiella pneumoniae strain CAV1453 plasmid pCAV1453-14, complete sequence	Plasmid	Klebsiella pneumoniae
NZ_CP018355.1	Klebsiella pneumoniae strain CAV1453 plasmid pCAV1453-208, complete sequence	Plasmid	Klebsiella pneumoniae
NZ_CP018354.1	Klebsiella pneumoniae strain CAV1453 plasmid pCAV1453-46, complete sequence	Plasmid	Klebsiella pneumoniae
NZ_CP018337.1	Klebsiella pneumoniae isolate Kp_Goe_154414 chromosome, complete genome	Chromosome	Klebsiella pneumoniae
NZ_CP018339.1	Klebsiella pneumoniae isolate Kp_Goe_154414 plasmid pKp_Goe_414-1, complete sequence	Plasmid	Klebsiella pneumoniae
NZ_CP018338.1	Klebsiella pneumoniae isolate Kp_Goe_154414 plasmid pKp_Goe_414-2, complete sequence	Plasmid	Klebsiella pneumoniae
NZ_CP018340.1	Klebsiella pneumoniae isolate Kp_Goe_154414 plasmid pKp_Goe_414-3, complete sequence	Plasmid	Klebsiella pneumoniae
NZ_CP018341.1	Klebsiella pneumoniae isolate Kp_Goe_154414 plasmid pKp_Goe_414-4, complete sequence	Plasmid	Klebsiella pneumoniae
NZ_CP018342.1	Klebsiella pneumoniae isolate Kp_Goe_154414 plasmid pKp_Goe_414-5, complete sequence	Plasmid	Klebsiella pneumoniae
NZ_CP018343.1	Klebsiella pneumoniae isolate Kp_Goe_154414 plasmid pKp_Goe_414-6, complete sequence	Plasmid	Klebsiella pneumoniae
NZ_CP018364.1	Klebsiella pneumoniae strain Kp_Goe_62629, complete genome	Chromosome	Klebsiella pneumoniae
NZ_CP018365.1	Klebsiella pneumoniae strain Kp_Goe_62629 plasmid pKp_Goe_629-1, complete sequence	Plasmid	Klebsiella pneumoniae
NZ_CP018366.1	Klebsiella pneumoniae strain Kp_Goe_62629 plasmid pKp_Goe_629-2, complete sequence	Plasmid	Klebsiella pneumoniae
NZ_CP018458.1	Klebsiella pneumoniae strain Kp_Goe_39795, complete genome	Chromosome	Klebsiella pneumoniae
NZ_CP018460.1	Klebsiella pneumoniae strain Kp_Goe_39795 plasmid pKp_Goe_795-1, complete sequence	Plasmid	Klebsiella pneumoniae
NZ_CP018461.1	Klebsiella pneumoniae strain Kp_Goe_39795 plasmid pKp_Goe_795-2, complete sequence	Plasmid	Klebsiella pneumoniae
NZ_CP018462.1	Klebsiella pneumoniae strain Kp_Goe_39795 plasmid pKp_Goe_795-3, complete sequence	Plasmid	Klebsiella pneumoniae
NZ_CP018459.1	Klebsiella pneumoniae strain Kp_Goe_39795 plasmid pKp_Goe_795-4, complete sequence	Plasmid	Klebsiella pneumoniae
NZ_CP018438.1	Klebsiella pneumoniae strain Kp_Goe_822917, complete sequence	Undetermined	Klebsiella pneumoniae
NZ_CP018441.1	Klebsiella pneumoniae strain Kp_Goe_822917 plasmid pKp_Goe_917-1, complete sequence	Plasmid	Klebsiella pneumoniae
NZ_CP018443.1	Klebsiella pneumoniae strain Kp_Goe_822917 plasmid pKp_Goe_917-2, complete sequence	Plasmid	Klebsiella pneumoniae
NZ_CP018442.1	Klebsiella pneumoniae strain Kp_Goe_822917 plasmid pKp_Goe_917-3, complete sequence	Plasmid	Klebsiella pneumoniae
NZ_CP018445.1	Klebsiella pneumoniae strain Kp_Goe_822917 plasmid pKp_Goe_917-4, complete sequence	Plasmid	Klebsiella pneumoniae
NZ_CP018444.1	Klebsiella pneumoniae strain Kp_Goe_822917 plasmid pKp_Goe_917-5, complete sequence	Plasmid	Klebsiella pneumoniae
NZ_CP018440.1	Klebsiella pneumoniae strain Kp_Goe_822917 plasmid pKp_Goe_917-6, complete sequence	Plasmid	Klebsiella pneumoniae
NZ_CP018446.1	Klebsiella pneumoniae strain Kp_Goe_822917 plasmid pKp_Goe_917-7, complete sequence	Plasmid	Klebsiella pneumoniae
NZ_CP018439.1	Klebsiella pneumoniae strain Kp_Goe_822917 plasmid pKp_Goe_917-8, complete sequence	Plasmid	Klebsiella pneumoniae
NZ_CP018447.1	Klebsiella pneumoniae strain Kp_Goe_33208 chromosome, complete genome	Chromosome	Klebsiella pneumoniae
NZ_CP018448.1	Klebsiella pneumoniae strain Kp_Goe_33208 plasmid pKp_Goe_208-1, complete sequence	Plasmid	Klebsiella pneumoniae
NZ_CP018449.1	Klebsiella pneumoniae strain Kp_Goe_33208 plasmid pKp_Goe_208-2, complete sequence	Plasmid	Klebsiella pneumoniae
NZ_CP018454.1	Klebsiella pneumoniae strain SWU01 chromosome, complete genome	Chromosome	Klebsiella pneumoniae
NZ_CP018455.1	Klebsiella pneumoniae strain SWU01 plasmid unnamed, complete sequence	Plasmid	Klebsiella pneumoniae
NZ_CP018450.1	Klebsiella pneumoniae strain Kp_Goe_71070 chromosome, complete genome	Chromosome	Klebsiella pneumoniae
NZ_CP018451.1	Klebsiella pneumoniae strain Kp_Goe_71070 plasmid pKp_Goe_070-1, complete sequence	Plasmid	Klebsiella pneumoniae
NZ_CP018452.1	Klebsiella pneumoniae strain Kp_Goe_71070 plasmid pKp_Goe_070-2, complete sequence	Plasmid	Klebsiella pneumoniae
NZ_CP018453.1	Klebsiella pneumoniae strain Kp_Goe_71070 plasmid pKp_Goe_070-3, complete sequence	Plasmid	Klebsiella pneumoniae
NZ_CP018671.1	Klebsiella pneumoniae strain CAV1042 chromosome, complete genome	Chromosome	Klebsiella pneumoniae
NZ_CP018670.1	Klebsiella pneumoniae strain CAV1042 plasmid pCAV1042-183, complete sequence	Plasmid	Klebsiella pneumoniae
NZ_CP018665.1	Klebsiella pneumoniae strain CAV1042 plasmid pCAV1042-2781, complete sequence	Plasmid	Klebsiella pneumoniae
NZ_CP018666.1	Klebsiella pneumoniae strain CAV1042 plasmid pCAV1042-3223, complete sequence	Plasmid	Klebsiella pneumoniae
NZ_CP018667.1	Klebsiella pneumoniae strain CAV1042 plasmid pCAV1042-5566, complete sequence	Plasmid	Klebsiella pneumoniae
NZ_CP018668.1	Klebsiella pneumoniae strain CAV1042 plasmid pKPC_CAV1042-44, complete sequence	Plasmid	Klebsiella pneumoniae
NZ_CP018669.1	Klebsiella pneumoniae strain CAV1042 plasmid pKPC_CAV1042-89, complete sequence	Plasmid	Klebsiella pneumoniae
NZ_CP018686.1	Klebsiella pneumoniae strain Kp_Goe_149473, complete sequence	Undetermined	Klebsiella pneumoniae
NZ_CP018687.1	Klebsiella pneumoniae strain Kp_Goe_149473 plasmid pKp_Goe_473-1, complete sequence	Plasmid	Klebsiella pneumoniae
NZ_CP018689.1	Klebsiella pneumoniae strain Kp_Goe_149473 plasmid pKp_Goe_473-2, complete sequence	Plasmid	Klebsiella pneumoniae
NZ_CP018690.1	Klebsiella pneumoniae strain Kp_Goe_149473 plasmid pKp_Goe_473-3, complete sequence	Plasmid	Klebsiella pneumoniae
NZ_CP018691.1	Klebsiella pneumoniae strain Kp_Goe_149473 plasmid pKp_Goe_473-4, complete sequence	Plasmid	Klebsiella pneumoniae
NZ_CP018688.1	Klebsiella pneumoniae strain Kp_Goe_149473 plasmid pKp_Goe_473-5, complete sequence	Plasmid	Klebsiella pneumoniae
NZ_CP018701.1	Klebsiella pneumoniae strain Kp_Goe_827024, complete genome	Chromosome	Klebsiella pneumoniae
NZ_CP018702.1	Klebsiella pneumoniae strain Kp_Goe_827024 plasmid pKp_Goe_024-1, complete sequence	Plasmid	Klebsiella pneumoniae
NZ_CP018704.1	Klebsiella pneumoniae strain Kp_Goe_827024 plasmid pKp_Goe_024-2, complete sequence	Plasmid	Klebsiella pneumoniae
NZ_CP018706.1	Klebsiella pneumoniae strain Kp_Goe_827024 plasmid pKp_Goe_024-3, complete sequence	Plasmid	Klebsiella pneumoniae
NZ_CP018705.1	Klebsiella pneumoniae strain Kp_Goe_827024 plasmid pKp_Goe_024-4, complete sequence	Plasmid	Klebsiella pneumoniae
NZ_CP018703.1	Klebsiella pneumoniae strain Kp_Goe_827024 plasmid pKp_Goe_024-5, complete sequence	Plasmid	Klebsiella pneumoniae
NZ_CP018707.1	Klebsiella pneumoniae strain Kp_Goe_827026, complete genome	Chromosome	Klebsiella pneumoniae
NZ_CP018708.1	Klebsiella pneumoniae strain Kp_Goe_827026 plasmid pKp_Goe_026-1, complete sequence	Plasmid	Klebsiella pneumoniae
NZ_CP018710.1	Klebsiella pneumoniae strain Kp_Goe_827026 plasmid pKp_Goe_026-2, complete sequence	Plasmid	Klebsiella pneumoniae
NZ_CP018712.1	Klebsiella pneumoniae strain Kp_Goe_827026 plasmid pKp_Goe_026-3, complete sequence	Plasmid	Klebsiella pneumoniae
NZ_CP018711.1	Klebsiella pneumoniae strain Kp_Goe_827026 plasmid pKp_Goe_026-4, complete sequence	Plasmid	Klebsiella pneumoniae
NZ_CP018709.1	Klebsiella pneumoniae strain Kp_Goe_827026 plasmid pKp_Goe_026-5, complete sequence	Plasmid	Klebsiella pneumoniae
NZ_CP018713.1	Klebsiella pneumoniae strain Kp_Goe_152021, complete genome	Chromosome	Klebsiella pneumoniae
NZ_CP018714.1	Klebsiella pneumoniae strain Kp_Goe_152021 plasmid pKp_Goe_021-1, complete sequence	Plasmid	Klebsiella pneumoniae
NZ_CP018716.1	Klebsiella pneumoniae strain Kp_Goe_152021 plasmid pKp_Goe_021-2, complete sequence	Plasmid	Klebsiella pneumoniae
NZ_CP018717.1	Klebsiella pneumoniae strain Kp_Goe_152021 plasmid pKp_Goe_021-3, complete sequence	Plasmid	Klebsiella pneumoniae
NZ_CP018718.1	Klebsiella pneumoniae strain Kp_Goe_152021 plasmid pKp_Goe_021-4, complete sequence	Plasmid	Klebsiella pneumoniae
NZ_CP018715.1	Klebsiella pneumoniae strain Kp_Goe_152021 plasmid pKp_Goe_021-5, complete sequence	Plasmid	Klebsiella pneumoniae
NZ_CP018719.1	Klebsiella pneumoniae strain KP_Goe_828304, complete genome	Chromosome	Klebsiella pneumoniae
NZ_CP018720.1	Klebsiella pneumoniae strain KP_Goe_828304 plasmid pKp_Goe_304-1, complete sequence	Plasmid	Klebsiella pneumoniae
NZ_CP018722.1	Klebsiella pneumoniae strain KP_Goe_828304 plasmid pKp_Goe_304-2, complete sequence	Plasmid	Klebsiella pneumoniae
NZ_CP018723.1	Klebsiella pneumoniae strain KP_Goe_828304 plasmid pKp_Goe_304-3, complete sequence	Plasmid	Klebsiella pneumoniae
NZ_CP018724.1	Klebsiella pneumoniae strain KP_Goe_828304 plasmid pKp_Goe_304-4, complete sequence	Plasmid	Klebsiella pneumoniae
NZ_CP018721.1	Klebsiella pneumoniae strain KP_Goe_828304 plasmid pKp_Goe_304-5, complete sequence	Plasmid	Klebsiella pneumoniae
NZ_CP020067.1	Klebsiella pneumoniae strain AR_0068, complete genome	Chromosome	Klebsiella pneumoniae
NZ_CP020068.1	Klebsiella pneumoniae strain AR_0068 plasmid unitig_1, complete sequence	Plasmid	Klebsiella pneumoniae
NZ_CP020069.1	Klebsiella pneumoniae strain AR_0068 plasmid unitig_2, complete sequence	Plasmid	Klebsiella pneumoniae
NZ_CP020070.1	Klebsiella pneumoniae strain AR_0068 plasmid unitig_4, complete sequence	Plasmid	Klebsiella pneumoniae
NZ_CP018692.1	Klebsiella pneumoniae strain Kp_Goe_821588, complete sequence	Undetermined	Klebsiella pneumoniae
NZ_CP018693.1	Klebsiella pneumoniae strain Kp_Goe_821588 plasmid pKp_Goe_588-1, complete sequence	Plasmid	Klebsiella pneumoniae
NZ_CP018694.1	Klebsiella pneumoniae strain Kp_Goe_821588 plasmid pKp_Goe_588-2, complete sequence	Plasmid	Klebsiella pneumoniae
NZ_CP018735.1	Klebsiella pneumoniae strain Kp_Goe_121641, complete genome	Chromosome	Klebsiella pneumoniae
NZ_CP018737.1	Klebsiella pneumoniae strain Kp_Goe_121641 plasmid pKp_Goe_641-1, complete sequence	Plasmid	Klebsiella pneumoniae
NZ_CP018736.1	Klebsiella pneumoniae strain Kp_Goe_121641 plasmid pKp_Goe_641-2, complete sequence	Plasmid	Klebsiella pneumoniae
NZ_CP018738.1	Klebsiella pneumoniae strain Kp_Goe_121641 plasmid pKp_Goe_641-3, complete sequence	Plasmid	Klebsiella pneumoniae
NZ_CP018740.1	Klebsiella pneumoniae strain Kp_Goe_121641 plasmid pKp_Goe_641-4, complete sequence	Plasmid	Klebsiella pneumoniae
NZ_CP018739.1	Klebsiella pneumoniae strain Kp_Goe_121641 plasmid pKp_Goe_641-5, complete sequence	Plasmid	Klebsiella pneumoniae
NZ_CP018816.1	Klebsiella pneumoniae strain AR_0049, complete genome	Chromosome	Klebsiella pneumoniae
NZ_CP018817.1	Klebsiella pneumoniae strain AR_0049 plasmid unitig_1, complete sequence	Plasmid	Klebsiella pneumoniae
NZ_CP018818.1	Klebsiella pneumoniae strain AR_0049 plasmid unitig_2, complete sequence	Plasmid	Klebsiella pneumoniae
NZ_CP018819.1	Klebsiella pneumoniae strain AR_0049 plasmid unitig_3, complete sequence	Plasmid	Klebsiella pneumoniae
NZ_CP015134.1	Klebsiella pneumoniae strain ATCC 35657 chromosome, complete genome	Chromosome	Klebsiella pneumoniae
NZ_CP015135.1	Klebsiella pneumoniae strain ATCC 35657 plasmid p35657-1, complete sequence	Plasmid	Klebsiella pneumoniae
NZ_CP019219.1	Klebsiella pneumoniae strain 1756, complete genome	Chromosome	Klebsiella pneumoniae
NZ_CP019220.1	Klebsiella pneumoniae strain 1756 plasmid pKp1756, complete sequence	Plasmid	Klebsiella pneumoniae
NZ_CP015382.1	Klebsiella pneumoniae strain CN1, complete genome	Chromosome	Klebsiella pneumoniae
NZ_CP015383.1	Klebsiella pneumoniae strain CN1 plasmid pCN1_1, complete sequence	Plasmid	Klebsiella pneumoniae
NZ_CP015384.1	Klebsiella pneumoniae strain CN1 plasmid pCN1_2, complete sequence	Plasmid	Klebsiella pneumoniae
NZ_CP015385.1	Klebsiella pneumoniae strain NY9, complete genome	Chromosome	Klebsiella pneumoniae
NZ_CP015386.1	Klebsiella pneumoniae strain NY9 plasmid pNY9_1, complete sequence	Plasmid	Klebsiella pneumoniae
NZ_CP015387.1	Klebsiella pneumoniae strain NY9 plasmid pNY9_2, complete sequence	Plasmid	Klebsiella pneumoniae
NZ_CP015388.1	Klebsiella pneumoniae strain NY9 plasmid pNY9_3, complete sequence	Plasmid	Klebsiella pneumoniae
NZ_CP015389.1	Klebsiella pneumoniae strain NY9 plasmid pNY9_4, complete sequence	Plasmid	Klebsiella pneumoniae
NZ_CP015390.1	Klebsiella pneumoniae strain NY9 plasmid pNY9_5, complete sequence	Plasmid	Klebsiella pneumoniae
NZ_CP015391.1	Klebsiella pneumoniae strain NY9 plasmid pNY9_6, complete sequence	Plasmid	Klebsiella pneumoniae
NZ_CP015392.1	Klebsiella pneumoniae strain CR14, complete genome	Chromosome	Klebsiella pneumoniae
NZ_CP015393.1	Klebsiella pneumoniae strain CR14 plasmid pCR14_1, complete sequence	Plasmid	Klebsiella pneumoniae
NZ_CP015394.1	Klebsiella pneumoniae strain CR14 plasmid pCR14_2, complete sequence	Plasmid	Klebsiella pneumoniae
NZ_CP015395.1	Klebsiella pneumoniae strain CR14 plasmid pCR14_3, complete sequence	Plasmid	Klebsiella pneumoniae
NZ_CP015396.1	Klebsiella pneumoniae strain CR14 plasmid pCR14_4, complete sequence	Plasmid	Klebsiella pneumoniae
NZ_CP015397.1	Klebsiella pneumoniae strain CR14 plasmid pCR14_5, complete sequence	Plasmid	Klebsiella pneumoniae
NZ_CP017985.1	Klebsiella pneumoniae strain 825795-1, complete genome	Chromosome	Klebsiella pneumoniae
NZ_CP017986.1	Klebsiella pneumoniae strain 825795-1 plasmid unnamed1, complete sequence	Plasmid	Klebsiella pneumoniae
NZ_CP017987.1	Klebsiella pneumoniae strain 825795-1 plasmid unnamed2, complete sequence	Plasmid	Klebsiella pneumoniae
NZ_CP017988.1	Klebsiella pneumoniae strain 825795-1 plasmid unnamed3, complete sequence	Plasmid	Klebsiella pneumoniae
NZ_CP017989.1	Klebsiella pneumoniae strain 825795-1 plasmid unnamed4, complete sequence	Plasmid	Klebsiella pneumoniae
NZ_CP014294.1	Klebsiella pneumoniae strain KP38731, complete genome	Chromosome	Klebsiella pneumoniae
NZ_CP014295.1	Klebsiella pneumoniae strain KP38731 plasmid unnamed1, complete sequence	Plasmid	Klebsiella pneumoniae
NZ_CP014296.1	Klebsiella pneumoniae strain KP38731 plasmid unnamed11 sequence	Plasmid	Klebsiella pneumoniae
NZ_CP014297.1	Klebsiella pneumoniae strain KP38731 plasmid unnamed13 sequence	Plasmid	Klebsiella pneumoniae
NZ_CP014298.1	Klebsiella pneumoniae strain KP38731 plasmid unnamed2, complete sequence	Plasmid	Klebsiella pneumoniae
NZ_CP014299.1	Klebsiella pneumoniae strain KP38731 plasmid unnamed3, complete sequence	Plasmid	Klebsiella pneumoniae
NZ_CP014300.1	Klebsiella pneumoniae strain KP38731 plasmid unnamed5 sequence	Plasmid	Klebsiella pneumoniae
NZ_CP020071.1	Klebsiella pneumoniae strain AR_0115, complete genome	Chromosome	Klebsiella pneumoniae
NZ_CP020072.1	Klebsiella pneumoniae strain AR_0115 plasmid tig00000002, complete sequence	Plasmid	Klebsiella pneumoniae
NZ_CP020073.1	Klebsiella pneumoniae strain AR_0115 plasmid tig00000003, complete sequence	Plasmid	Klebsiella pneumoniae
NZ_CP020074.1	Klebsiella pneumoniae strain AR_0115 plasmid tig00000004, complete sequence	Plasmid	Klebsiella pneumoniae
NZ_CP020075.1	Klebsiella pneumoniae strain AR_0115 plasmid tig00000005, complete sequence	Plasmid	Klebsiella pneumoniae
NZ_CP020108.1	Klebsiella pneumoniae strain AR_0098, complete genome	Chromosome	Klebsiella pneumoniae
NZ_CP020109.1	Klebsiella pneumoniae strain AR_0098 plasmid tig00000001, complete sequence	Plasmid	Klebsiella pneumoniae
NZ_CP020110.1	Klebsiella pneumoniae strain AR_0098 plasmid tig00000002, complete sequence	Plasmid	Klebsiella pneumoniae
NZ_CP020111.1	Klebsiella pneumoniae strain AR_0098 plasmid tig00000003, complete sequence	Plasmid	Klebsiella pneumoniae
NZ_CP020112.1	Klebsiella pneumoniae strain AR_0098 plasmid tig00000004, complete sequence	Plasmid	Klebsiella pneumoniae
NZ_CP020901.1	Klebsiella pneumoniae strain K66-45 chromosome, complete genome	Chromosome	Klebsiella pneumoniae
NZ_CP020902.1	Klebsiella pneumoniae strain K66-45 plasmid pK66-45-1, complete sequence	Plasmid	Klebsiella pneumoniae
NZ_CP020903.1	Klebsiella pneumoniae strain K66-45 plasmid pK66-45-2, complete sequence	Plasmid	Klebsiella pneumoniae
NZ_CP020904.1	Klebsiella pneumoniae strain K66-45 plasmid pK66-45-3, complete sequence	Plasmid	Klebsiella pneumoniae
NZ_CP020905.1	Klebsiella pneumoniae strain K66-45 plasmid pK66-45-4, complete sequence	Plasmid	Klebsiella pneumoniae
NZ_CP015120.1	Klebsiella pneumoniae strain kp757, complete genome	Chromosome	Klebsiella pneumoniae
NZ_CP020837.1	Klebsiella pneumoniae strain BK13043 chromosome, complete genome	Chromosome	Klebsiella pneumoniae
NZ_CP020838.1	Klebsiella pneumoniae strain BK13043 plasmid pBK13043-1, complete sequence	Plasmid	Klebsiella pneumoniae
NZ_CP020839.1	Klebsiella pneumoniae strain BK13043 plasmid pBK13043-2, complete sequence	Plasmid	Klebsiella pneumoniae
NZ_CP020840.1	Klebsiella pneumoniae strain BK13043 plasmid pBK13043-3, complete sequence	Plasmid	Klebsiella pneumoniae
NZ_CP020841.1	Klebsiella pneumoniae strain KPN1482 chromosome, complete genome	Chromosome	Klebsiella pneumoniae
NZ_CP020842.1	Klebsiella pneumoniae strain KPN1482 plasmid pKPN1482-1, complete sequence	Plasmid	Klebsiella pneumoniae
NZ_CP020843.1	Klebsiella pneumoniae strain KPN1482 plasmid pKPN1482-2, complete sequence	Plasmid	Klebsiella pneumoniae
NZ_CP020844.1	Klebsiella pneumoniae strain KPN1482 plasmid pKPN1482-3, complete sequence	Plasmid	Klebsiella pneumoniae
NZ_CP020846.1	Klebsiella pneumoniae strain KPN1482 plasmid pKPN1482-4, complete sequence	Plasmid	Klebsiella pneumoniae
NZ_CP020845.1	Klebsiella pneumoniae strain KPN1482 plasmid pKPN1482-5, complete sequence	Plasmid	Klebsiella pneumoniae
NZ_CP020847.1	Klebsiella pneumoniae strain KPN1481 chromosome, complete genome	Chromosome	Klebsiella pneumoniae
NZ_CP020848.1	Klebsiella pneumoniae strain KPN1481 plasmid pKPN1481-1, complete sequence	Plasmid	Klebsiella pneumoniae
NZ_CP020851.1	Klebsiella pneumoniae strain KPN1481 plasmid pKPN1481-2, complete sequence	Plasmid	Klebsiella pneumoniae
NZ_CP020852.1	Klebsiella pneumoniae strain KPN1481 plasmid pKPN1481-3, complete sequence	Plasmid	Klebsiella pneumoniae
NZ_CP020850.1	Klebsiella pneumoniae strain KPN1481 plasmid pKPN1481-4, complete sequence	Plasmid	Klebsiella pneumoniae
NZ_CP020849.1	Klebsiella pneumoniae strain KPN1481 plasmid pKPN1481-5, complete sequence	Plasmid	Klebsiella pneumoniae
NZ_CP019047.1	Klebsiella pneumoniae subsp. pneumoniae strain RJA166 chromosome, complete genome	Chromosome	Klebsiella pneumoniae
NZ_CP019048.1	Klebsiella pneumoniae subsp. pneumoniae strain RJA166 plasmid pRJA166a, complete sequence	Plasmid	Klebsiella pneumoniae
NZ_CP019049.1	Klebsiella pneumoniae subsp. pneumoniae strain RJA166 plasmid pRJA166b, complete sequence	Plasmid	Klebsiella pneumoniae
NZ_CP019050.1	Klebsiella pneumoniae subsp. pneumoniae strain RJA166 plasmid pRJA166c, complete sequence	Plasmid	Klebsiella pneumoniae
NZ_CP021539.1	Klebsiella pneumoniae strain AR_0047, complete genome	Chromosome	Klebsiella pneumoniae
NZ_CP021540.1	Klebsiella pneumoniae strain AR_0047 plasmid tig00000001, complete sequence	Plasmid	Klebsiella pneumoniae
NZ_CP021541.1	Klebsiella pneumoniae strain AR_0047 plasmid tig00000002, complete sequence	Plasmid	Klebsiella pneumoniae
NZ_CP021542.1	Klebsiella pneumoniae strain AR_0047 plasmid tig00000003, complete sequence	Plasmid	Klebsiella pneumoniae
NZ_CP021543.1	Klebsiella pneumoniae strain AR_0047 plasmid tig00000004, complete sequence	Plasmid	Klebsiella pneumoniae
NZ_CP021549.1	Klebsiella pneumoniae strain AR_0112, complete genome	Chromosome	Klebsiella pneumoniae
NZ_CP021544.1	Klebsiella pneumoniae strain AR_0112 plasmid tig00000000, complete sequence	Plasmid	Klebsiella pneumoniae
NZ_CP021545.1	Klebsiella pneumoniae strain AR_0112 plasmid tig00000001, complete sequence	Plasmid	Klebsiella pneumoniae
NZ_CP021546.1	Klebsiella pneumoniae strain AR_0112 plasmid tig00000002, complete sequence	Plasmid	Klebsiella pneumoniae
NZ_CP021547.1	Klebsiella pneumoniae strain AR_0112 plasmid tig00000003, complete sequence	Plasmid	Klebsiella pneumoniae
NZ_CP021548.1	Klebsiella pneumoniae strain AR_0112 plasmid tig00000005, complete sequence	Plasmid	Klebsiella pneumoniae
NZ_CP021685.1	Klebsiella pneumoniae strain AR_0146, complete genome	Chromosome	Klebsiella pneumoniae
NZ_CP021686.1	Klebsiella pneumoniae strain AR_0146 plasmid tig00001160, complete sequence	Plasmid	Klebsiella pneumoniae
NZ_CP021687.1	Klebsiella pneumoniae strain AR_0146 plasmid tig00001186, complete sequence	Plasmid	Klebsiella pneumoniae
NZ_CP021688.1	Klebsiella pneumoniae strain AR_0146 plasmid tig00001189, complete sequence	Plasmid	Klebsiella pneumoniae
NZ_CP021696.1	Klebsiella pneumoniae strain AR_0158, complete genome	Chromosome	Klebsiella pneumoniae
NZ_CP021697.1	Klebsiella pneumoniae strain AR_0158 plasmid tig00000161, complete sequence	Plasmid	Klebsiella pneumoniae
NZ_CP021698.1	Klebsiella pneumoniae strain AR_0158 plasmid tig00000183, complete sequence	Plasmid	Klebsiella pneumoniae
NZ_CP021699.1	Klebsiella pneumoniae strain AR_0158 plasmid tig00000727, complete sequence	Plasmid	Klebsiella pneumoniae
NZ_CP021700.1	Klebsiella pneumoniae strain AR_0158 plasmid tig00003569alt, complete sequence	Plasmid	Klebsiella pneumoniae
NZ_CP021718.1	Klebsiella pneumoniae strain AR_0129, complete genome	Chromosome	Klebsiella pneumoniae
NZ_CP021713.1	Klebsiella pneumoniae strain AR_0129 plasmid tig00000000, complete sequence	Plasmid	Klebsiella pneumoniae
NZ_CP021714.1	Klebsiella pneumoniae strain AR_0129 plasmid tig00000001, complete sequence	Plasmid	Klebsiella pneumoniae
NZ_CP021715.1	Klebsiella pneumoniae strain AR_0129 plasmid tig00000002, complete sequence	Plasmid	Klebsiella pneumoniae
NZ_CP021716.1	Klebsiella pneumoniae strain AR_0129 plasmid tig00000003, complete sequence	Plasmid	Klebsiella pneumoniae
NZ_CP021717.1	Klebsiella pneumoniae strain AR_0129 plasmid tig00000004, complete sequence	Plasmid	Klebsiella pneumoniae
NZ_CP021708.1	Klebsiella pneumoniae strain AR_0143, complete genome	Chromosome	Klebsiella pneumoniae
NZ_CP021709.1	Klebsiella pneumoniae strain AR_0143 plasmid tig00000001_p1, complete sequence	Plasmid	Klebsiella pneumoniae
NZ_CP021710.1	Klebsiella pneumoniae strain AR_0143 plasmid tig00000853, complete sequence	Plasmid	Klebsiella pneumoniae
NZ_CP021711.1	Klebsiella pneumoniae strain AR_0143 plasmid tig00000856, complete sequence	Plasmid	Klebsiella pneumoniae
NZ_CP021712.1	Klebsiella pneumoniae strain AR_0143 plasmid tig00000857, complete sequence	Plasmid	Klebsiella pneumoniae
NZ_CP021751.1	Klebsiella pneumoniae strain AR_0113 chromosome, complete genome	Chromosome	Klebsiella pneumoniae
NZ_CP021752.1	Klebsiella pneumoniae strain AR_0113 plasmid unitig_1, complete sequence	Plasmid	Klebsiella pneumoniae
NZ_CP021753.1	Klebsiella pneumoniae strain AR_0113 plasmid unitig_2, complete sequence	Plasmid	Klebsiella pneumoniae
NZ_CP021754.1	Klebsiella pneumoniae strain AR_0113 plasmid unitig_3, complete sequence	Plasmid	Klebsiella pneumoniae
NZ_CP021755.1	Klebsiella pneumoniae strain AR_0113 plasmid unitig_4, complete sequence	Plasmid	Klebsiella pneumoniae
NZ_CP021756.1	Klebsiella pneumoniae strain AR_0113 plasmid unitig_5, complete sequence	Plasmid	Klebsiella pneumoniae
NZ_CP021757.1	Klebsiella pneumoniae strain AR_0138, complete genome	Chromosome	Klebsiella pneumoniae
NZ_CP021758.1	Klebsiella pneumoniae strain AR_0138 plasmid tig00000001, complete sequence	Plasmid	Klebsiella pneumoniae
NZ_CP021759.1	Klebsiella pneumoniae strain AR_0138 plasmid tig00000002, complete sequence	Plasmid	Klebsiella pneumoniae
NZ_CP021760.1	Klebsiella pneumoniae strain AR_0138 plasmid tig00000003, complete sequence	Plasmid	Klebsiella pneumoniae
NZ_CP021761.1	Klebsiella pneumoniae strain AR_0138 plasmid tig00000004, complete sequence	Plasmid	Klebsiella pneumoniae
NZ_CP021833.1	Klebsiella pneumoniae strain AR_0120, complete genome	Chromosome	Klebsiella pneumoniae
NZ_CP021834.1	Klebsiella pneumoniae strain AR_0120 plasmid tig00000500_pilon, complete sequence	Plasmid	Klebsiella pneumoniae
NZ_CP021835.1	Klebsiella pneumoniae strain AR_0120 plasmid tig00000516_pilon, complete sequence	Plasmid	Klebsiella pneumoniae
NZ_CP021836.1	Klebsiella pneumoniae strain AR_0120 plasmid tig00000583_pilon, complete sequence	Plasmid	Klebsiella pneumoniae
NZ_CP021837.1	Klebsiella pneumoniae strain AR_0120 plasmid tig00000601_pilon, complete sequence	Plasmid	Klebsiella pneumoniae
NZ_CP021859.1	Klebsiella pneumoniae strain AR_0125 chromosome, complete genome	Chromosome	Klebsiella pneumoniae
NZ_CP021856.1	Klebsiella pneumoniae strain AR_0125 plasmid tig00000001_pilon, complete sequence	Plasmid	Klebsiella pneumoniae
NZ_CP021857.1	Klebsiella pneumoniae strain AR_0125 plasmid tig00000002_pilon, complete sequence	Plasmid	Klebsiella pneumoniae
NZ_CP021858.1	Klebsiella pneumoniae strain AR_0125 plasmid tig00000005_pilon, complete sequence	Plasmid	Klebsiella pneumoniae
NZ_CP021860.1	Klebsiella pneumoniae strain AR_0125 plasmid tig00000007_pilon, complete sequence	Plasmid	Klebsiella pneumoniae
NZ_CP021861.1	Klebsiella pneumoniae strain AR_0125 plasmid tig00000009_pilon, complete sequence	Plasmid	Klebsiella pneumoniae
NZ_CP021960.1	Klebsiella pneumoniae strain AR_0139, complete genome	Chromosome	Klebsiella pneumoniae
NZ_CP021958.1	Klebsiella pneumoniae strain AR_0139 plasmid tig00000002_u sequence	Plasmid	Klebsiella pneumoniae
NZ_CP021959.1	Klebsiella pneumoniae strain AR_0139 plasmid tig00000003, complete sequence	Plasmid	Klebsiella pneumoniae
NZ_CP021961.1	Klebsiella pneumoniae strain AR_0139 plasmid tig00000006, complete sequence	Plasmid	Klebsiella pneumoniae
NZ_CP021962.1	Klebsiella pneumoniae strain AR_0139 plasmid tig00000008, complete sequence	Plasmid	Klebsiella pneumoniae
NZ_CP021939.1	Klebsiella pneumoniae strain AR_0145 chromosome, complete genome	Chromosome	Klebsiella pneumoniae
NZ_CP021940.1	Klebsiella pneumoniae strain AR_0145 plasmid tig00000209, complete sequence	Plasmid	Klebsiella pneumoniae
NZ_CP021941.1	Klebsiella pneumoniae strain AR_0145 plasmid tig00000217, complete sequence	Plasmid	Klebsiella pneumoniae
NZ_CP021942.1	Klebsiella pneumoniae strain AR_0145 plasmid tig00000218j2847_linear, complete sequence	Plasmid	Klebsiella pneumoniae
NZ_CP021943.1	Klebsiella pneumoniae strain AR_0145 plasmid tig00000219, complete sequence	Plasmid	Klebsiella pneumoniae
NZ_CP021944.1	Klebsiella pneumoniae strain AR_0152 chromosome, complete genome	Chromosome	Klebsiella pneumoniae
NZ_CP021945.1	Klebsiella pneumoniae strain AR_0152 plasmid tig00000194, complete sequence	Plasmid	Klebsiella pneumoniae
NZ_CP021946.1	Klebsiella pneumoniae strain AR_0152 plasmid tig00000195, complete sequence	Plasmid	Klebsiella pneumoniae
NZ_CP021947.1	Klebsiella pneumoniae strain AR_0152 plasmid tig00000200, complete sequence	Plasmid	Klebsiella pneumoniae
NZ_CP021948.1	Klebsiella pneumoniae strain AR_0152 plasmid tig00000214, complete sequence	Plasmid	Klebsiella pneumoniae
NZ_CP021949.1	Klebsiella pneumoniae strain AR_0152 plasmid tig00000216_u, complete sequence	Plasmid	Klebsiella pneumoniae
NZ_CP021950.1	Klebsiella pneumoniae strain AR_0148 chromosome, complete genome	Chromosome	Klebsiella pneumoniae
NZ_CP021951.1	Klebsiella pneumoniae strain AR_0148 plasmid tig00000168_pilon, complete sequence	Plasmid	Klebsiella pneumoniae
NZ_CP021952.1	Klebsiella pneumoniae strain AR_0148 plasmid tig00000169_pilon, complete sequence	Plasmid	Klebsiella pneumoniae
NZ_CP021953.1	Klebsiella pneumoniae strain AR_0148 plasmid tig00000185_pilon, complete sequence	Plasmid	Klebsiella pneumoniae
NZ_CP021954.1	Klebsiella pneumoniae strain AR_0148 plasmid tig00001025alt_u_pilon, complete sequence	Plasmid	Klebsiella pneumoniae
NZ_CP021955.1	Klebsiella pneumoniae strain AR_0107 chromosome, complete genome	Chromosome	Klebsiella pneumoniae
NZ_CP021956.1	Klebsiella pneumoniae strain AR_0107 plasmid unitig_1_pilon, complete sequence	Plasmid	Klebsiella pneumoniae
NZ_CP021957.1	Klebsiella pneumoniae strain AR_0107 plasmid unitig_3j2_linear_pilon, complete sequence	Plasmid	Klebsiella pneumoniae
NZ_CP022127.1	Klebsiella pneumoniae strain MLST-15 chromosome, complete genome	Chromosome	Klebsiella pneumoniae
NZ_CP022126.1	Klebsiella pneumoniae strain MLST-15 plasmid p1605752AC2, complete sequence	Plasmid	Klebsiella pneumoniae
NZ_CP022125.1	Klebsiella pneumoniae strain MLST-15 plasmid p1605752FIB, complete sequence	Plasmid	Klebsiella pneumoniae
NZ_CP022128.1	Klebsiella pneumoniae strain MLST-15 plasmid p1605752FIB_2, complete sequence	Plasmid	Klebsiella pneumoniae
NZ_CP022573.1	Klebsiella pneumoniae strain BIC-1 chromosome, complete genome	Chromosome	Klebsiella pneumoniae
NZ_CP022574.1	Klebsiella pneumoniae strain BIC-1 plasmid pBIC-1a, complete sequence	Plasmid	Klebsiella pneumoniae
NZ_CP022575.1	Klebsiella pneumoniae strain BIC-1 plasmid pBIC-1b, complete sequence	Plasmid	Klebsiella pneumoniae
NZ_CP022576.1	Klebsiella pneumoniae strain BIC-1 plasmid pBIC-1c, complete sequence	Plasmid	Klebsiella pneumoniae
NZ_CP022691.1	Klebsiella pneumoniae subsp. pneumoniae strain AUSMDU00008079 chromosome, complete genome	Chromosome	Klebsiella pneumoniae
NZ_CP022692.1	Klebsiella pneumoniae subsp. pneumoniae strain AUSMDU00008079 plasmid pAUSMDU8079-1, complete sequence	Plasmid	Klebsiella pneumoniae
NZ_CP022693.1	Klebsiella pneumoniae subsp. pneumoniae strain AUSMDU00008079 plasmid pAUSMDU8079-2, complete sequence	Plasmid	Klebsiella pneumoniae
NZ_CP022694.1	Klebsiella pneumoniae subsp. pneumoniae strain AUSMDU00008079 plasmid pAUSMDU8079-3, complete sequence	Plasmid	Klebsiella pneumoniae
NZ_CP023941.1	Klebsiella pneumoniae strain FDAARGOS_444 chromosome, complete genome	Chromosome	Klebsiella pneumoniae
NZ_CP023940.1	Klebsiella pneumoniae strain FDAARGOS_444 plasmid unnamed	Plasmid	Klebsiella pneumoniae
NZ_CP023943.1	Klebsiella pneumoniae strain FDAARGOS_444 plasmid unnamed1, complete sequence	Plasmid	Klebsiella pneumoniae
NZ_CP023942.1	Klebsiella pneumoniae strain FDAARGOS_444 plasmid unnamed2	Plasmid	Klebsiella pneumoniae
NZ_CP023944.1	Klebsiella pneumoniae strain FDAARGOS_444 plasmid unnamed3, complete sequence	Plasmid	Klebsiella pneumoniae
NZ_CP023946.1	Klebsiella pneumoniae strain FDAARGOS_446 chromosome, complete genome	Chromosome	Klebsiella pneumoniae
NZ_CP023948.1	Klebsiella pneumoniae strain FDAARGOS_446 plasmid unnamed1, complete sequence	Plasmid	Klebsiella pneumoniae
NZ_CP023947.1	Klebsiella pneumoniae strain FDAARGOS_446 plasmid unnamed2, complete sequence	Plasmid	Klebsiella pneumoniae
NZ_CP023945.1	Klebsiella pneumoniae strain FDAARGOS_446 plasmid unnamed3	Plasmid	Klebsiella pneumoniae
NZ_CP023913.1	Klebsiella pneumoniae strain FDAARGOS_439 chromosome, complete genome	Chromosome	Klebsiella pneumoniae
NZ_CP023918.1	Klebsiella pneumoniae strain FDAARGOS_439 plasmid unnamed	Plasmid	Klebsiella pneumoniae
NZ_CP023917.1	Klebsiella pneumoniae strain FDAARGOS_439 plasmid unnamed1, complete sequence	Plasmid	Klebsiella pneumoniae
NZ_CP023916.1	Klebsiella pneumoniae strain FDAARGOS_439 plasmid unnamed2, complete sequence	Plasmid	Klebsiella pneumoniae
NZ_CP023914.1	Klebsiella pneumoniae strain FDAARGOS_439 plasmid unnamed3, complete sequence	Plasmid	Klebsiella pneumoniae
NZ_CP023915.1	Klebsiella pneumoniae strain FDAARGOS_439 plasmid unnamed4, complete sequence	Plasmid	Klebsiella pneumoniae
NZ_CP024191.1	Klebsiella pneumoniae isolate KSB1_5D chromosome, complete genome	Chromosome	Klebsiella pneumoniae
NZ_CP024192.1	Klebsiella pneumoniae isolate KSB1_5D plasmid unnamed1, complete sequence	Plasmid	Klebsiella pneumoniae
NZ_CP024193.1	Klebsiella pneumoniae isolate KSB1_5D plasmid unnamed2, complete sequence	Plasmid	Klebsiella pneumoniae
NZ_CP024194.1	Klebsiella pneumoniae isolate KSB1_5D plasmid unnamed3, complete sequence	Plasmid	Klebsiella pneumoniae
NZ_CP024195.1	Klebsiella pneumoniae isolate KSB1_5D plasmid unnamed4, complete sequence	Plasmid	Klebsiella pneumoniae
NZ_CP024196.1	Klebsiella pneumoniae isolate KSB1_5D plasmid unnamed5, complete sequence	Plasmid	Klebsiella pneumoniae
NZ_CP024197.1	Klebsiella pneumoniae isolate KSB1_5D plasmid unnamed6, complete sequence	Plasmid	Klebsiella pneumoniae
NZ_CP024489.1	Klebsiella pneumoniae strain INF249 chromosome, complete genome	Chromosome	Klebsiella pneumoniae
NZ_CP024490.1	Klebsiella pneumoniae strain INF249 plasmid unnamed1, complete sequence	Plasmid	Klebsiella pneumoniae
NZ_CP024491.1	Klebsiella pneumoniae strain INF249 plasmid unnamed2, complete sequence	Plasmid	Klebsiella pneumoniae
NZ_CP024492.1	Klebsiella pneumoniae strain INF249 plasmid unnamed3, complete sequence	Plasmid	Klebsiella pneumoniae
NZ_CP024493.1	Klebsiella pneumoniae strain INF249 plasmid unnamed4, complete sequence	Plasmid	Klebsiella pneumoniae
NZ_CP024494.1	Klebsiella pneumoniae strain INF249 plasmid unnamed5, complete sequence	Plasmid	Klebsiella pneumoniae
NZ_CP024495.1	Klebsiella pneumoniae strain INF249 plasmid unnamed6, complete sequence	Plasmid	Klebsiella pneumoniae
NZ_CP024482.1	Klebsiella pneumoniae strain INF322 chromosome, complete genome	Chromosome	Klebsiella pneumoniae
NZ_CP024483.1	Klebsiella pneumoniae strain INF322 plasmid unnamed1, complete sequence	Plasmid	Klebsiella pneumoniae
NZ_CP024484.1	Klebsiella pneumoniae strain INF322 plasmid unnamed2, complete sequence	Plasmid	Klebsiella pneumoniae
NZ_CP024485.1	Klebsiella pneumoniae strain INF322 plasmid unnamed3, complete sequence	Plasmid	Klebsiella pneumoniae
NZ_CP024486.1	Klebsiella pneumoniae strain INF322 plasmid unnamed4, complete sequence	Plasmid	Klebsiella pneumoniae
NZ_CP024487.1	Klebsiella pneumoniae strain INF322 plasmid unnamed5, complete sequence	Plasmid	Klebsiella pneumoniae
NZ_CP024488.1	Klebsiella pneumoniae strain INF322 plasmid unnamed6, complete sequence	Plasmid	Klebsiella pneumoniae
NZ_CP024496.1	Klebsiella pneumoniae strain KSB1_7E chromosome, complete genome	Chromosome	Klebsiella pneumoniae
NZ_CP024497.1	Klebsiella pneumoniae strain KSB1_7E plasmid unnamed1, complete sequence	Plasmid	Klebsiella pneumoniae
NZ_CP024498.1	Klebsiella pneumoniae strain KSB1_7E plasmid unnamed2, complete sequence	Plasmid	Klebsiella pneumoniae
NZ_CP024458.1	Klebsiella pneumoniae strain QS17-0161 chromosome, complete genome	Chromosome	Klebsiella pneumoniae
NZ_CP024459.1	Klebsiella pneumoniae strain QS17-0161 plasmid pMR0617aac, complete sequence	Plasmid	Klebsiella pneumoniae
NZ_CP024462.1	Klebsiella pneumoniae strain QS17-0161 plasmid pMR0617mcr1, complete sequence	Plasmid	Klebsiella pneumoniae
NZ_CP024461.1	Klebsiella pneumoniae strain QS17-0161 plasmid pMR0617tem, complete sequence	Plasmid	Klebsiella pneumoniae
NZ_CP024465.1	Klebsiella pneumoniae strain QS17-0161 plasmid pMRSN480738_1.6, complete sequence	Plasmid	Klebsiella pneumoniae
NZ_CP024463.1	Klebsiella pneumoniae strain QS17-0161 plasmid pMRSN480738_10.0, complete sequence	Plasmid	Klebsiella pneumoniae
NZ_CP024460.1	Klebsiella pneumoniae strain QS17-0161 plasmid pMRSN480738_112.7, complete sequence	Plasmid	Klebsiella pneumoniae
NZ_CP024464.1	Klebsiella pneumoniae strain QS17-0161 plasmid pMRSN480738_2.8, complete sequence	Plasmid	Klebsiella pneumoniae
NZ_CP024563.1	Klebsiella pneumoniae strain INF278 chromosome, complete genome	Chromosome	Klebsiella pneumoniae
NZ_CP024564.1	Klebsiella pneumoniae strain INF278 plasmid unnamed1, complete sequence	Plasmid	Klebsiella pneumoniae
NZ_CP024565.1	Klebsiella pneumoniae strain INF278 plasmid unnamed2, complete sequence	Plasmid	Klebsiella pneumoniae
NZ_CP024566.1	Klebsiella pneumoniae strain INF278 plasmid unnamed3, complete sequence	Plasmid	Klebsiella pneumoniae
NZ_CP024567.1	Klebsiella pneumoniae strain INF278 plasmid unnamed4, complete sequence	Plasmid	Klebsiella pneumoniae
NZ_CP024568.1	Klebsiella pneumoniae strain INF278 plasmid unnamed5, complete sequence	Plasmid	Klebsiella pneumoniae
NZ_CP024569.1	Klebsiella pneumoniae strain INF278 plasmid unnamed6, complete sequence	Plasmid	Klebsiella pneumoniae
NZ_CP024542.1	Klebsiella pneumoniae strain INF042 chromosome, complete genome	Chromosome	Klebsiella pneumoniae
NZ_CP024543.1	Klebsiella pneumoniae strain INF042 plasmid unnamed1, complete sequence	Plasmid	Klebsiella pneumoniae
NZ_CP024544.1	Klebsiella pneumoniae strain INF042 plasmid unnamed2, complete sequence	Plasmid	Klebsiella pneumoniae
NZ_CP024504.1	Klebsiella pneumoniae strain KSB2_1B chromosome, complete genome	Chromosome	Klebsiella pneumoniae
NZ_CP024507.1	Klebsiella pneumoniae strain KSB2_1B plasmid unnamed1, complete sequence	Plasmid	Klebsiella pneumoniae
NZ_CP024506.1	Klebsiella pneumoniae strain KSB2_1B plasmid unnamed10, complete sequence	Plasmid	Klebsiella pneumoniae
NZ_CP024508.1	Klebsiella pneumoniae strain KSB2_1B plasmid unnamed2, complete sequence	Plasmid	Klebsiella pneumoniae
NZ_CP024509.1	Klebsiella pneumoniae strain KSB2_1B plasmid unnamed3, complete sequence	Plasmid	Klebsiella pneumoniae
NZ_CP024510.1	Klebsiella pneumoniae strain KSB2_1B plasmid unnamed4, complete sequence	Plasmid	Klebsiella pneumoniae
NZ_CP024511.1	Klebsiella pneumoniae strain KSB2_1B plasmid unnamed5, complete sequence	Plasmid	Klebsiella pneumoniae
NZ_CP024512.1	Klebsiella pneumoniae strain KSB2_1B plasmid unnamed6, complete sequence	Plasmid	Klebsiella pneumoniae
NZ_CP024513.1	Klebsiella pneumoniae strain KSB2_1B plasmid unnamed7, complete sequence	Plasmid	Klebsiella pneumoniae
NZ_CP024514.1	Klebsiella pneumoniae strain KSB2_1B plasmid unnamed8, complete sequence	Plasmid	Klebsiella pneumoniae
NZ_CP024505.1	Klebsiella pneumoniae strain KSB2_1B plasmid unnamed9, complete sequence	Plasmid	Klebsiella pneumoniae
NZ_CP024515.1	Klebsiella pneumoniae strain KSB1_10J chromosome, complete genome	Chromosome	Klebsiella pneumoniae
NZ_CP024516.1	Klebsiella pneumoniae strain KSB1_10J plasmid unnamed1, complete sequence	Plasmid	Klebsiella pneumoniae
NZ_CP024517.1	Klebsiella pneumoniae strain KSB1_10J plasmid unnamed2, complete sequence	Plasmid	Klebsiella pneumoniae
NZ_CP024518.1	Klebsiella pneumoniae strain KSB1_10J plasmid unnamed3, complete sequence	Plasmid	Klebsiella pneumoniae
NZ_CP024519.1	Klebsiella pneumoniae strain KSB1_10J plasmid unnamed4, complete sequence	Plasmid	Klebsiella pneumoniae
NZ_CP024520.1	Klebsiella pneumoniae strain KSB1_10J plasmid unnamed5, complete sequence	Plasmid	Klebsiella pneumoniae
NZ_CP024521.1	Klebsiella pneumoniae strain INF158 chromosome, complete genome	Chromosome	Klebsiella pneumoniae
NZ_CP024522.1	Klebsiella pneumoniae strain INF158 plasmid unnamed1, complete sequence	Plasmid	Klebsiella pneumoniae
NZ_CP024523.1	Klebsiella pneumoniae strain INF158 plasmid unnamed2, complete sequence	Plasmid	Klebsiella pneumoniae
NZ_CP024524.1	Klebsiella pneumoniae strain INF158 plasmid unnamed3, complete sequence	Plasmid	Klebsiella pneumoniae
NZ_CP024525.1	Klebsiella pneumoniae strain INF158 plasmid unnamed4, complete sequence	Plasmid	Klebsiella pneumoniae
NZ_CP024526.1	Klebsiella pneumoniae strain INF158 plasmid unnamed5, complete sequence	Plasmid	Klebsiella pneumoniae
NZ_CP024527.1	Klebsiella pneumoniae strain INF158 plasmid unnamed6, complete sequence	Plasmid	Klebsiella pneumoniae
NZ_CP024528.1	Klebsiella pneumoniae strain INF157 chromosome, complete genome	Chromosome	Klebsiella pneumoniae
NZ_CP024529.1	Klebsiella pneumoniae strain INF157 plasmid unnamed1, complete sequence	Plasmid	Klebsiella pneumoniae
NZ_CP024530.1	Klebsiella pneumoniae strain INF157 plasmid unnamed2, complete sequence	Plasmid	Klebsiella pneumoniae
NZ_CP024531.1	Klebsiella pneumoniae strain INF157 plasmid unnamed3, complete sequence	Plasmid	Klebsiella pneumoniae
NZ_CP024532.1	Klebsiella pneumoniae strain INF157 plasmid unnamed4, complete sequence	Plasmid	Klebsiella pneumoniae
NZ_CP024533.1	Klebsiella pneumoniae strain INF157 plasmid unnamed5, complete sequence	Plasmid	Klebsiella pneumoniae
NZ_CP024534.1	Klebsiella pneumoniae strain INF157 plasmid unnamed6, complete sequence	Plasmid	Klebsiella pneumoniae
NZ_CP024535.1	Klebsiella pneumoniae strain KSB1_9D chromosome, complete genome	Chromosome	Klebsiella pneumoniae
NZ_CP024536.1	Klebsiella pneumoniae strain KSB1_9D plasmid unnamed1, complete sequence	Plasmid	Klebsiella pneumoniae
NZ_CP024537.1	Klebsiella pneumoniae strain KSB1_9D plasmid unnamed2, complete sequence	Plasmid	Klebsiella pneumoniae
NZ_CP024538.1	Klebsiella pneumoniae strain KSB1_9D plasmid unnamed3, complete sequence	Plasmid	Klebsiella pneumoniae
NZ_CP024539.1	Klebsiella pneumoniae strain KSB1_9D plasmid unnamed4, complete sequence	Plasmid	Klebsiella pneumoniae
NZ_CP024540.1	Klebsiella pneumoniae strain KSB1_9D plasmid unnamed5, complete sequence	Plasmid	Klebsiella pneumoniae
NZ_CP024541.1	Klebsiella pneumoniae strain KSB1_9D plasmid unnamed6, complete sequence	Plasmid	Klebsiella pneumoniae
NZ_CP024545.1	Klebsiella pneumoniae strain INF059 chromosome, complete genome	Chromosome	Klebsiella pneumoniae
NZ_CP024546.1	Klebsiella pneumoniae strain INF059 plasmid unnamed1, complete sequence	Plasmid	Klebsiella pneumoniae
NZ_CP024547.1	Klebsiella pneumoniae strain INF059 plasmid unnamed2, complete sequence	Plasmid	Klebsiella pneumoniae
NZ_CP024549.1	Klebsiella pneumoniae strain INF163 chromosome, complete genome	Chromosome	Klebsiella pneumoniae
NZ_CP024550.1	Klebsiella pneumoniae strain INF163 plasmid unnamed1, complete sequence	Plasmid	Klebsiella pneumoniae
NZ_CP024551.1	Klebsiella pneumoniae strain INF163 plasmid unnamed2, complete sequence	Plasmid	Klebsiella pneumoniae
NZ_CP024552.1	Klebsiella pneumoniae strain INF163 plasmid unnamed3, complete sequence	Plasmid	Klebsiella pneumoniae
NZ_CP024553.1	Klebsiella pneumoniae strain INF163 plasmid unnamed4, complete sequence	Plasmid	Klebsiella pneumoniae
NZ_CP024554.1	Klebsiella pneumoniae strain INF163 plasmid unnamed5, complete sequence	Plasmid	Klebsiella pneumoniae
NZ_CP024555.1	Klebsiella pneumoniae strain INF163 plasmid unnamed6, complete sequence	Plasmid	Klebsiella pneumoniae
NZ_CP024556.1	Klebsiella pneumoniae strain INF164 chromosome, complete genome	Chromosome	Klebsiella pneumoniae
NZ_CP024557.1	Klebsiella pneumoniae strain INF164 plasmid unnamed1, complete sequence	Plasmid	Klebsiella pneumoniae
NZ_CP024558.1	Klebsiella pneumoniae strain INF164 plasmid unnamed2, complete sequence	Plasmid	Klebsiella pneumoniae
NZ_CP024559.1	Klebsiella pneumoniae strain INF164 plasmid unnamed3, complete sequence	Plasmid	Klebsiella pneumoniae
NZ_CP024560.1	Klebsiella pneumoniae strain INF164 plasmid unnamed4, complete sequence	Plasmid	Klebsiella pneumoniae
NZ_CP024561.1	Klebsiella pneumoniae strain INF164 plasmid unnamed5, complete sequence	Plasmid	Klebsiella pneumoniae
NZ_CP024562.1	Klebsiella pneumoniae strain INF164 plasmid unnamed6, complete sequence	Plasmid	Klebsiella pneumoniae
NZ_CP024570.1	Klebsiella pneumoniae strain INF274 chromosome, complete genome	Chromosome	Klebsiella pneumoniae
NZ_CP024571.1	Klebsiella pneumoniae strain INF274 plasmid unnamed1, complete sequence	Plasmid	Klebsiella pneumoniae
NZ_CP024572.1	Klebsiella pneumoniae strain INF274 plasmid unnamed2, complete sequence	Plasmid	Klebsiella pneumoniae
NZ_CP024573.1	Klebsiella pneumoniae strain INF274 plasmid unnamed3, complete sequence	Plasmid	Klebsiella pneumoniae
NZ_CP024574.1	Klebsiella pneumoniae strain INF274 plasmid unnamed4, complete sequence	Plasmid	Klebsiella pneumoniae
NZ_CP024575.1	Klebsiella pneumoniae strain INF274 plasmid unnamed5, complete sequence	Plasmid	Klebsiella pneumoniae
NZ_CP024499.1	Klebsiella pneumoniae strain KSB1_4E chromosome, complete genome	Chromosome	Klebsiella pneumoniae
NZ_CP024500.1	Klebsiella pneumoniae strain KSB1_4E plasmid unnamed1, complete sequence	Plasmid	Klebsiella pneumoniae
NZ_CP024501.1	Klebsiella pneumoniae strain KSB1_4E plasmid unnamed2, complete sequence	Plasmid	Klebsiella pneumoniae
NZ_CP024502.1	Klebsiella pneumoniae strain KSB1_4E plasmid unnamed3, complete sequence	Plasmid	Klebsiella pneumoniae
NZ_CP024503.1	Klebsiella pneumoniae strain KSB1_4E plasmid unnamed4, complete sequence	Plasmid	Klebsiella pneumoniae
NZ_CP024838.1	Klebsiella pneumoniae strain CRKP-1215 chromosome, complete genome	Chromosome	Klebsiella pneumoniae
NZ_CP024839.1	Klebsiella pneumoniae strain CRKP-1215 plasmid pCRKP-1215_1, complete sequence	Plasmid	Klebsiella pneumoniae
NZ_CP024840.1	Klebsiella pneumoniae strain CRKP-1215 plasmid pCRKP-1215_2, complete sequence	Plasmid	Klebsiella pneumoniae
NZ_CP024841.1	Klebsiella pneumoniae strain CRKP-1215 plasmid pCRKP-1215_3, complete sequence	Plasmid	Klebsiella pneumoniae
NZ_CP024834.1	Klebsiella pneumoniae strain CRKP-2297 chromosome, complete genome	Chromosome	Klebsiella pneumoniae
NZ_CP024835.1	Klebsiella pneumoniae strain CRKP-2297 plasmid pCRKP-2297_1, complete sequence	Plasmid	Klebsiella pneumoniae
NZ_CP024836.1	Klebsiella pneumoniae strain CRKP-2297 plasmid pCRKP-2297_2, complete sequence	Plasmid	Klebsiella pneumoniae
NZ_CP024837.1	Klebsiella pneumoniae strain CRKP-2297 plasmid pCRKP-2297_3, complete sequence	Plasmid	Klebsiella pneumoniae
NZ_CP025005.1	Klebsiella pneumoniae strain AUSMDU00003562 chromosome, complete genome	Chromosome	Klebsiella pneumoniae
NZ_CP025006.1	Klebsiella pneumoniae strain AUSMDU00003562 plasmid pAUSMDU3562-1, complete sequence	Plasmid	Klebsiella pneumoniae
NZ_CP025007.1	Klebsiella pneumoniae strain AUSMDU00003562 plasmid pAUSMDU3562-2, complete sequence	Plasmid	Klebsiella pneumoniae
NZ_CP025008.1	Klebsiella pneumoniae strain AUSMDU00008119 chromosome, complete genome	Chromosome	Klebsiella pneumoniae
NZ_CP025009.1	Klebsiella pneumoniae strain AUSMDU00008119 plasmid pAUSMDU8119-1, complete sequence	Plasmid	Klebsiella pneumoniae
NZ_CP025010.1	Klebsiella pneumoniae strain AUSMDU00008119 plasmid pAUSMDU8119-2, complete sequence	Plasmid	Klebsiella pneumoniae
NZ_CP025037.1	Klebsiella pneumoniae strain NU-CRE047 chromosome, complete genome	Chromosome	Klebsiella pneumoniae
NZ_CP025038.1	Klebsiella pneumoniae strain NU-CRE047 plasmid pNU-CRE047_1, complete sequence	Plasmid	Klebsiella pneumoniae
NZ_CP025039.1	Klebsiella pneumoniae strain NU-CRE047 plasmid pNU-CRE047_2, complete sequence	Plasmid	Klebsiella pneumoniae
NZ_CP025040.1	Klebsiella pneumoniae strain NU-CRE047 plasmid pNU-CRE047_3, complete sequence	Plasmid	Klebsiella pneumoniae
NZ_CP025041.1	Klebsiella pneumoniae strain NU-CRE047 plasmid pNU-CRE047_4, complete sequence	Plasmid	Klebsiella pneumoniae
NZ_CP025042.1	Klebsiella pneumoniae strain NU-CRE047 plasmid pNU-CRE047_5, complete sequence	Plasmid	Klebsiella pneumoniae
NZ_CP025080.1	Klebsiella pneumoniae strain SGH10 chromosome, complete genome	Chromosome	Klebsiella pneumoniae
NZ_CP025081.1	Klebsiella pneumoniae strain SGH10 plasmid pSGH10, complete sequence	Plasmid	Klebsiella pneumoniae
NZ_CP025143.1	Klebsiella pneumoniae strain NR5632 chromosome, complete genome	Chromosome	Klebsiella pneumoniae
NZ_CP025144.1	Klebsiella pneumoniae strain NR5632 plasmid NR5632_p1, complete sequence	Plasmid	Klebsiella pneumoniae
NZ_CP025145.1	Klebsiella pneumoniae strain NR5632 plasmid NR5632_p2, complete sequence	Plasmid	Klebsiella pneumoniae
NZ_CP025140.1	Klebsiella pneumoniae strain KP1768 chromosome, complete genome	Chromosome	Klebsiella pneumoniae
NZ_CP025141.1	Klebsiella pneumoniae strain KP1768 plasmid KP1768_p1, complete sequence	Plasmid	Klebsiella pneumoniae
NZ_CP025142.1	Klebsiella pneumoniae strain KP1768 plasmid KP1768_p2, complete sequence	Plasmid	Klebsiella pneumoniae
NZ_CP025146.1	Klebsiella pneumoniae strain KP1766 chromosome, complete genome	Chromosome	Klebsiella pneumoniae
NZ_CP025147.1	Klebsiella pneumoniae strain KP1766 plasmid KP1766_p1, complete sequence	Plasmid	Klebsiella pneumoniae
NZ_CP025148.1	Klebsiella pneumoniae strain KP1766 plasmid KP1766_p2, complete sequence	Plasmid	Klebsiella pneumoniae
NZ_CP025456.1	Klebsiella pneumoniae strain KP69 chromosome, complete genome	Chromosome	Klebsiella pneumoniae
NZ_CP025457.1	Klebsiella pneumoniae strain KP69 plasmid p69-1, complete sequence	Plasmid	Klebsiella pneumoniae
NZ_CP025458.1	Klebsiella pneumoniae strain KP69 plasmid p69-2, complete sequence	Plasmid	Klebsiella pneumoniae
NZ_CP025459.1	Klebsiella pneumoniae strain KP69 plasmid p69-3, complete sequence	Plasmid	Klebsiella pneumoniae
NZ_CP025460.1	Klebsiella pneumoniae strain KP69 plasmid p69-4, complete sequence	Plasmid	Klebsiella pneumoniae
NZ_CP025466.1	Klebsiella pneumoniae strain JS187 chromosome, complete genome	Chromosome	Klebsiella pneumoniae
NZ_CP025467.1	Klebsiella pneumoniae strain JS187 plasmid p187-1, complete sequence	Plasmid	Klebsiella pneumoniae
NZ_CP025468.1	Klebsiella pneumoniae strain JS187 plasmid p187-2, complete sequence	Plasmid	Klebsiella pneumoniae
NZ_CP025469.1	Klebsiella pneumoniae strain JS187 plasmid p187-3, complete sequence	Plasmid	Klebsiella pneumoniae
NZ_CP025470.1	Klebsiella pneumoniae strain JS187 plasmid p187-4, complete sequence	Plasmid	Klebsiella pneumoniae
NZ_CP025461.1	Klebsiella pneumoniae strain F44 chromosome, complete genome	Chromosome	Klebsiella pneumoniae
NZ_CP025462.1	Klebsiella pneumoniae strain F44 plasmid p44-1, complete sequence	Plasmid	Klebsiella pneumoniae
NZ_CP025463.1	Klebsiella pneumoniae strain F44 plasmid p44-2, complete sequence	Plasmid	Klebsiella pneumoniae
NZ_CP025464.1	Klebsiella pneumoniae strain F44 plasmid p44-3, complete sequence	Plasmid	Klebsiella pneumoniae
NZ_CP025465.1	Klebsiella pneumoniae strain F44 plasmid p44-4, complete sequence	Plasmid	Klebsiella pneumoniae
NZ_CP025951.1	Klebsiella pneumoniae subsp. pneumoniae strain GD4 chromosome, complete genome	Chromosome	Klebsiella pneumoniae
NZ_CP025952.1	Klebsiella pneumoniae subsp. pneumoniae strain GD4 plasmid pKPGD4, complete sequence	Plasmid	Klebsiella pneumoniae
NC_002695.1	Escherichia coli O157:H7 str. Sakai, complete genome	Chromosome	Escherichia coli
NC_002128.1	Escherichia coli O157:H7 str. Sakai plasmid pO157, complete sequence	Plasmid	Escherichia coli
NC_002127.1	Escherichia coli O157:H7 str. Sakai plasmid pOSAK1, complete sequence	Plasmid	Escherichia coli
NC_011415.1	Escherichia coli SE11 DNA, complete genome	Chromosome	Escherichia coli
NC_011419.1	Escherichia coli SE11 plasmid pSE11-1 DNA, complete sequence	Plasmid	Escherichia coli
NC_011413.1	Escherichia coli SE11 plasmid pSE11-2 DNA, complete sequence	Plasmid	Escherichia coli
NC_011416.1	Escherichia coli SE11 plasmid pSE11-3 DNA, complete sequence	Plasmid	Escherichia coli
NC_011407.1	Escherichia coli SE11 plasmid pSE11-4 DNA, complete sequence	Plasmid	Escherichia coli
NC_011408.1	Escherichia coli SE11 plasmid pSE11-5 DNA, complete sequence	Plasmid	Escherichia coli
NC_011411.1	Escherichia coli SE11 plasmid pSE11-6 DNA, complete sequence	Plasmid	Escherichia coli
NC_013654.1	Escherichia coli SE15 DNA, complete genome	Chromosome	Escherichia coli
NC_013655.1	Escherichia coli SE15 plasmid pECSF1 DNA, complete genome	Plasmid	Escherichia coli
NC_013353.1	Escherichia coli O103:H2 str. 12009 DNA, complete genome	Chromosome	Escherichia coli
NC_013354.1	Escherichia coli O103:H2 str. 12009 plasmid pO103 DNA, complete sequence	Plasmid	Escherichia coli
NC_013364.1	Escherichia coli O111:H- str. 11128 DNA, complete genome	Chromosome	Escherichia coli
NC_013365.1	Escherichia coli O111:H- str. 11128 plasmid pO111_1 DNA, complete sequence	Plasmid	Escherichia coli
NC_013370.1	Escherichia coli O111:H- str. 11128 plasmid pO111_2 DNA, complete sequence	Plasmid	Escherichia coli
NC_013366.1	Escherichia coli O111:H- str. 11128 plasmid pO111_3 DNA, complete sequence	Plasmid	Escherichia coli
NC_013367.1	Escherichia coli O111:H- str. 11128 plasmid pO111_4 DNA, complete sequence	Plasmid	Escherichia coli
NC_013368.1	Escherichia coli O111:H- str. 11128 plasmid pO111_5 DNA, complete sequence	Plasmid	Escherichia coli
NC_007946.1	Escherichia coli UTI89, complete genome	Chromosome	Escherichia coli
NC_007941.1	Escherichia coli UTI89 plasmid pUTI89, complete sequence	Plasmid	Escherichia coli
NC_008563.1	Escherichia coli APEC O1, complete genome	Chromosome	Escherichia coli
NC_009837.1	Escherichia coli APEC O1 plasmid pAPEC-O1-ColBM, complete sequence	Plasmid	Escherichia coli
NC_009838.1	Escherichia coli APEC O1 plasmid pAPEC-O1-R, complete sequence	Plasmid	Escherichia coli
NC_009801.1	Escherichia coli E24377A, complete genome	Chromosome	Escherichia coli
NC_009787.1	Escherichia coli E24377A plasmid pETEC_35, complete sequence	Plasmid	Escherichia coli
NC_009791.1	Escherichia coli E24377A plasmid pETEC_5, complete sequence	Plasmid	Escherichia coli
NC_009789.1	Escherichia coli E24377A plasmid pETEC_6, complete sequence	Plasmid	Escherichia coli
NC_009788.1	Escherichia coli E24377A plasmid pETEC_73, complete sequence	Plasmid	Escherichia coli
NC_009790.1	Escherichia coli E24377A plasmid pETEC_74, complete sequence	Plasmid	Escherichia coli
NC_009786.1	Escherichia coli E24377A plasmid pETEC_80, complete sequence	Plasmid	Escherichia coli
NC_010498.1	Escherichia coli SMS-3-5, complete genome	Chromosome	Escherichia coli
NC_010488.1	Escherichia coli SMS-3-5 plasmid pSMS35_130, complete sequence	Plasmid	Escherichia coli
NC_010487.1	Escherichia coli SMS-3-5 plasmid pSMS35_3, complete sequence	Plasmid	Escherichia coli
NC_010486.1	Escherichia coli SMS-3-5 plasmid pSMS35_4, complete sequence	Plasmid	Escherichia coli
NC_010485.1	Escherichia coli SMS-3-5 plasmid pSMS35_8, complete sequence	Plasmid	Escherichia coli
NC_011353.1	Escherichia coli O157:H7 str. EC4115, complete genome	Chromosome	Escherichia coli
NC_011351.1	Escherichia coli O157:H7 str. EC4115 plasmid pEC4115, complete sequence	Plasmid	Escherichia coli
NC_011350.1	Escherichia coli O157:H7 str. EC4115 plasmid pO157, complete sequence	Plasmid	Escherichia coli
NC_013008.1	Escherichia coli O157:H7 str. TW14359, complete genome	Chromosome	Escherichia coli
NC_013010.1	Escherichia coli O157:H7 str. TW14359 plasmid pO157, complete sequence	Plasmid	Escherichia coli
NC_013941.1	Escherichia coli O55:H7 str. CB9615, complete genome	Chromosome	Escherichia coli
NC_013942.1	Escherichia coli O55:H7 str. CB9615 plasmid pO55, complete sequence	Plasmid	Escherichia coli
NC_011742.1	Escherichia coli S88 chromosome, complete genome	Chromosome	Escherichia coli
NC_011747.1	Escherichia coli str. S88 plasmid pECOS88, complete genome	Plasmid	Escherichia coli
NC_011601.1	Escherichia coli 0127:H6 E2348/69 complete genome, strain E2348/69	Chromosome	Escherichia coli
NC_011602.1	Escherichia coli 0127:H6 E2348/69 plasmid pE2348-2, strain E2348/69	Plasmid	Escherichia coli
NC_011603.1	Escherichia coli 0127:H6 E2348/69 plasmid pMAR2, strain E2348/69	Plasmid	Escherichia coli
NC_017626.1	Escherichia coli 042 complete genome	Chromosome	Escherichia coli
NC_017627.1	Escherichia coli 042 plasmid pAA complete sequence	Plasmid	Escherichia coli
NC_013361.1	Escherichia coli O26:H11 str. 11368 DNA, complete genome	Chromosome	Escherichia coli
NC_013369.1	Escherichia coli O26:H11 str. 11368 plasmid pO26_1 DNA, complete sequence	Plasmid	Escherichia coli
NC_013362.1	Escherichia coli O26:H11 str. 11368 plasmid pO26_2 DNA, complete sequence	Plasmid	Escherichia coli
NC_013363.1	Escherichia coli O26:H11 str. 11368 plasmid pO26_3 DNA, complete sequence	Plasmid	Escherichia coli
NC_014543.1	Escherichia coli O26:H11 str. 11368 plasmid pO26_4 DNA, complete sequence	Plasmid	Escherichia coli
NC_016902.1	Escherichia coli KO11, complete genome	Chromosome	Escherichia coli
NC_016904.1	Escherichia coli KO11 plasmid pEKO1101, complete genome	Plasmid	Escherichia coli
NC_016903.1	Escherichia coli KO11 plasmid pEKO1102, complete genome	Plasmid	Escherichia coli
NC_017631.1	Escherichia coli ABU 83972, complete genome	Chromosome	Escherichia coli
NC_017629.1	Escherichia coli ABU 83972 plasmid pABU, complete sequence	Plasmid	Escherichia coli
NC_017632.1	Escherichia coli UM146, complete genome	Chromosome	Escherichia coli
NC_017630.1	Escherichia coli UM146 plasmid pUM146, complete sequence	Plasmid	Escherichia coli
NC_017634.1	Escherichia coli O83:H1 str. NRG 857C chromosome, complete genome	Chromosome	Escherichia coli
NC_017659.1	Escherichia coli O83:H1 str. NRG 857C plasmid pO83_CORR, complete sequence	Plasmid	Escherichia coli
NC_017635.1	Escherichia coli W, complete genome	Chromosome	Escherichia coli
NC_017637.1	Escherichia coli W plasmid pRK1, complete sequence	Plasmid	Escherichia coli
NC_017636.1	Escherichia coli W plasmid pRK2, complete sequence	Plasmid	Escherichia coli
NC_017633.1	Escherichia coli ETEC H10407, complete genome	Chromosome	Escherichia coli
NC_017721.1	Escherichia coli ETEC H10407 p52 plasmid	Plasmid	Escherichia coli
NC_017723.1	Escherichia coli ETEC H10407 p58 plasmid	Plasmid	Escherichia coli
NC_017722.1	Escherichia coli ETEC H10407 p666 plasmid	Plasmid	Escherichia coli
NC_017724.1	Escherichia coli ETEC H10407 p948 plasmid	Plasmid	Escherichia coli
NC_017641.1	Escherichia coli UMNK88, complete genome	Chromosome	Escherichia coli
NC_017645.1	Escherichia coli UMNK88 plasmid pUMNK88, complete sequence	Plasmid	Escherichia coli
NC_017642.1	Escherichia coli UMNK88 plasmid pUMNK88_91, complete sequence	Plasmid	Escherichia coli
NC_017640.1	Escherichia coli UMNK88 plasmid pUMNK88_Ent, complete sequence	Plasmid	Escherichia coli
NC_017643.1	Escherichia coli UMNK88 plasmid pUMNK88_Hly, complete sequence	Plasmid	Escherichia coli
NC_017639.1	Escherichia coli UMNK88 plasmid pUMNK88_K88, complete sequence	Plasmid	Escherichia coli
NZ_CP006632.1	Escherichia coli PCN033, complete genome	Chromosome	Escherichia coli
NZ_CP006633.1	Escherichia coli PCN033 plasmid p1PCN033, complete sequence	Plasmid	Escherichia coli
NZ_CP006634.1	Escherichia coli PCN033 plasmid p2PCN033, complete sequence	Plasmid	Escherichia coli
NZ_CP006635.1	Escherichia coli PCN033 plasmid p3PCN033, complete sequence	Plasmid	Escherichia coli
NC_017646.1	Escherichia coli O7:K1 str. CE10, complete genome	Chromosome	Escherichia coli
NC_017647.1	Escherichia coli O7:K1 str. CE10 plasmid pCE10A, complete sequence	Plasmid	Escherichia coli
NC_017648.1	Escherichia coli O7:K1 str. CE10 plasmid pCE10B, complete sequence	Plasmid	Escherichia coli
NC_017649.1	Escherichia coli O7:K1 str. CE10 plasmid pCE10C, complete sequence	Plasmid	Escherichia coli
NC_017650.1	Escherichia coli O7:K1 str. CE10 plasmid pCE10D, complete sequence	Plasmid	Escherichia coli
NC_017656.1	Escherichia coli O55:H7 str. RM12579, complete genome	Chromosome	Escherichia coli
NC_017653.1	Escherichia coli O55:H7 str. RM12579 plasmid p12579_1, complete sequence	Plasmid	Escherichia coli
NC_017657.1	Escherichia coli O55:H7 str. RM12579 plasmid p12579_2, complete sequence	Plasmid	Escherichia coli
NC_017654.1	Escherichia coli O55:H7 str. RM12579 plasmid p12579_3, complete sequence	Plasmid	Escherichia coli
NC_017658.1	Escherichia coli O55:H7 str. RM12579 plasmid p12579_4, complete sequence	Plasmid	Escherichia coli
NC_017655.1	Escherichia coli O55:H7 str. RM12579 plasmid p12579_5, complete sequence	Plasmid	Escherichia coli
NC_017660.1	Escherichia coli KO11FL, complete genome	Chromosome	Escherichia coli
NC_017661.1	Escherichia coli KO11FL plasmid pRK2, complete sequence	Plasmid	Escherichia coli
NC_017664.1	Escherichia coli W, complete genome	Chromosome	Escherichia coli
NC_017665.1	Escherichia coli W plasmid pRK1, complete sequence	Plasmid	Escherichia coli
NC_017662.1	Escherichia coli W plasmid pRK2, complete sequence	Plasmid	Escherichia coli
NC_017906.1	Escherichia coli Xuzhou21, complete genome	Chromosome	Escherichia coli
NC_017907.1	Escherichia coli Xuzhou21 plasmid pO157, complete sequence	Plasmid	Escherichia coli
NC_017903.1	Escherichia coli Xuzhou21 plasmid pO157_Sal, complete sequence	Plasmid	Escherichia coli
NZ_HG941718.1	Escherichia coli ST131 strain EC958 chromosome, complete genome	Chromosome	Escherichia coli
NZ_HG941719.1	Escherichia coli ST131 strain EC958 plasmid pEC958, complete sequence	Plasmid	Escherichia coli
NZ_HG941720.1	Escherichia coli ST131 strain EC958 plasmid pEC958B, complete sequence	Plasmid	Escherichia coli
NZ_CP023541.1	Escherichia coli O104:H21 str. CFSAN002236 chromosome, complete genome	Chromosome	Escherichia coli
NZ_CP023542.1	Escherichia coli O104:H21 str. CFSAN002236 plasmid pO104_H21, complete sequence	Plasmid	Escherichia coli
NC_022648.1	Escherichia coli JJ1886, complete genome	Chromosome	Escherichia coli
NC_022661.1	Escherichia coli JJ1886 plasmid pJJ1886_1, complete sequence	Plasmid	Escherichia coli
NC_022649.1	Escherichia coli JJ1886 plasmid pJJ1886_2, complete sequence	Plasmid	Escherichia coli
NC_022662.1	Escherichia coli JJ1886 plasmid pJJ1886_3, complete sequence	Plasmid	Escherichia coli
NC_022650.1	Escherichia coli JJ1886 plasmid pJJ1886_4, complete sequence	Plasmid	Escherichia coli
NC_022651.1	Escherichia coli JJ1886 plasmid pJJ1886_5, complete sequence	Plasmid	Escherichia coli
NZ_CP006027.1	Escherichia coli O145:H28 str. RM13514, complete genome	Chromosome	Escherichia coli
NZ_CP006028.1	Escherichia coli O145:H28 str. RM13514 plasmid pO145-13514, complete sequence	Plasmid	Escherichia coli
NZ_CP006029.1	Escherichia coli O145:H28 str. RM13514 plasmid pRM13514, complete sequence	Plasmid	Escherichia coli
NZ_CP006262.1	Escherichia coli O145:H28 str. RM13516, complete genome	Chromosome	Escherichia coli
NZ_CP006263.1	Escherichia coli O145:H28 str. RM13516 plasmid pO145-13516, complete sequence	Plasmid	Escherichia coli
NZ_CP006264.1	Escherichia coli O145:H28 str. RM13516 plasmid pRM13516, complete sequence	Plasmid	Escherichia coli
NZ_CP007133.1	Escherichia coli O145:H28 str. RM12761, complete genome	Chromosome	Escherichia coli
NZ_CP007135.1	Escherichia coli O145:H28 str. RM12761 plasmid pO145-12761, complete sequence	Plasmid	Escherichia coli
NZ_CP007134.1	Escherichia coli O145:H28 str. RM12761 plasmid pRM12761, complete sequence	Plasmid	Escherichia coli
NZ_CP007136.1	Escherichia coli O145:H28 str. RM12581, complete genome	Chromosome	Escherichia coli
NZ_CP007138.1	Escherichia coli O145:H28 str. RM12581 plasmid pO145-12581, complete sequence	Plasmid	Escherichia coli
NZ_CP007137.1	Escherichia coli O145:H28 str. RM12581 plasmid pRM12581, complete sequence	Plasmid	Escherichia coli
NZ_CP008805.1	Escherichia coli O157:H7 str. SS17, complete genome	Chromosome	Escherichia coli
NZ_CP008806.1	Escherichia coli O157:H7 str. SS17 plasmid p0157, complete sequence	Plasmid	Escherichia coli
NZ_CP008807.1	Escherichia coli O157:H7 str. SS17 plasmid pSS17, complete sequence	Plasmid	Escherichia coli
NZ_CP008957.1	Escherichia coli O157:H7 str. EDL933, complete genome	Chromosome	Escherichia coli
NZ_CP008958.1	Escherichia coli O157:H7 str. EDL933 plasmid, complete sequence	Plasmid	Escherichia coli
NZ_CP009072.1	Escherichia coli ATCC 25922, complete genome	Chromosome	Escherichia coli
NZ_CP009073.1	Escherichia coli ATCC 25922 plasmid, complete sequence	Plasmid	Escherichia coli
NZ_CP009074.1	Escherichia coli ATCC 25922 plasmid, complete sequence	Plasmid	Escherichia coli
NZ_CP009859.1	Escherichia coli strain ECONIH1, complete genome	Chromosome	Escherichia coli
NZ_CP009860.1	Escherichia coli strain ECONIH1 plasmid pECO-824, complete sequence	Plasmid	Escherichia coli
NZ_CP009861.1	Escherichia coli strain ECONIH1 plasmid pECO-b75, complete sequence	Plasmid	Escherichia coli
NZ_CP009862.1	Escherichia coli strain ECONIH1 plasmid pKPC-629, complete sequence	Plasmid	Escherichia coli
NZ_CP009104.1	Escherichia coli strain RM9387, complete genome	Chromosome	Escherichia coli
NZ_CP009105.1	Escherichia coli strain RM9387 plasmid pO104_H7, complete sequence	Plasmid	Escherichia coli
NZ_CP009106.2	Escherichia coli strain 94-3024, complete genome	Chromosome	Escherichia coli
NZ_CP009107.1	Escherichia coli strain 94-3024 plasmid pO104_H21, complete sequence	Plasmid	Escherichia coli
NZ_CP010304.1	Escherichia coli O157:H7 str. SS52, complete genome	Chromosome	Escherichia coli
NZ_CP010305.1	Escherichia coli O157:H7 str. SS52 plasmid p0157, complete sequence	Plasmid	Escherichia coli
NZ_CP005930.1	Escherichia coli APEC IMT5155, complete genome	Chromosome	Escherichia coli
NZ_CP005931.1	Escherichia coli APEC IMT5155 plasmid p1ColV5155, complete sequence	Plasmid	Escherichia coli
NZ_CP005932.1	Escherichia coli APEC IMT5155 plasmid p25155, complete sequence	Plasmid	Escherichia coli
NZ_CP010371.1	Escherichia coli strain 6409, complete genome	Chromosome	Escherichia coli
NZ_CP010372.1	Escherichia coli strain 6409 plasmid p6409-151.583kb, complete sequence	Plasmid	Escherichia coli
NZ_CP010373.2	Escherichia coli strain 6409 plasmid p6409-202.186kb, complete sequence	Plasmid	Escherichia coli
NZ_CP010315.1	Escherichia coli strain 789, complete genome	Chromosome	Escherichia coli
NZ_CP010317.1	Escherichia coli strain O78-789 plasmid pAPEC-O78-2, complete sequence	Plasmid	Escherichia coli
NZ_CP010318.1	Escherichia coli strain O78-789 plasmid pAPEC-O78-3, complete sequence	Plasmid	Escherichia coli
NZ_CP010316.1	Escherichia coli strain O78-789 plasmid pAPEC-O78-ColV, complete sequence	Plasmid	Escherichia coli
NZ_CP009166.1	Escherichia coli 1303, complete genome	Chromosome	Escherichia coli
NZ_CP009167.1	Escherichia coli 1303 plasmid p1303_109, complete sequence	Plasmid	Escherichia coli
NZ_CP009169.1	Escherichia coli 1303 plasmid p1303_5, complete sequence	Plasmid	Escherichia coli
NZ_CP009168.1	Escherichia coli 1303 plasmid p1303_95, complete sequence	Plasmid	Escherichia coli
NZ_CP010344.1	Escherichia coli ECC-1470, complete genome	Chromosome	Escherichia coli
NZ_CP010345.1	Escherichia coli ECC-1470 plasmid pECC-1470_100, complete sequence	Plasmid	Escherichia coli
NZ_CP010876.1	Escherichia coli strain MNCRE44, complete genome	Chromosome	Escherichia coli
NZ_CP010877.1	Escherichia coli strain MNCRE44 plasmid pMNCRE44_1, complete sequence	Plasmid	Escherichia coli
NZ_CP010878.1	Escherichia coli strain MNCRE44 plasmid pMNCRE44_2, complete sequence	Plasmid	Escherichia coli
NZ_CP010879.1	Escherichia coli strain MNCRE44 plasmid pMNCRE44_3, complete sequence	Plasmid	Escherichia coli
NZ_CP010880.1	Escherichia coli strain MNCRE44 plasmid pMNCRE44_4, complete sequence	Plasmid	Escherichia coli
NZ_CP010881.1	Escherichia coli strain MNCRE44 plasmid pMNCRE44_5, complete sequence	Plasmid	Escherichia coli
NZ_CP010882.1	Escherichia coli strain MNCRE44 plasmid pMNCRE44_6, complete sequence	Plasmid	Escherichia coli
NZ_HF572917.1	Escherichia coli HUSEC2011 complete genome	Chromosome	Escherichia coli
NC_022742.1	Escherichia coli HUSEC2011 plasmid pHUSEC2011-1 complete sequence	Plasmid	Escherichia coli
NC_022743.1	Escherichia coli HUSEC2011 plasmid pHUSEC2011-2 complete sequence	Plasmid	Escherichia coli
NC_022741.1	Escherichia coli HUSEC2011 plasmid pHUSEC2011-3 complete sequence	Plasmid	Escherichia coli
NZ_CP011134.1	Escherichia coli VR50, complete genome	Chromosome	Escherichia coli
NZ_CP011135.1	Escherichia coli VR50 plasmid pVR50A, complete sequence	Plasmid	Escherichia coli
NZ_CP011136.1	Escherichia coli VR50 plasmid pVR50B, complete sequence	Plasmid	Escherichia coli
NZ_CP011137.1	Escherichia coli VR50 plasmid pVR50C, complete sequence	Plasmid	Escherichia coli
NZ_CP011138.1	Escherichia coli VR50 plasmid pVR50D, complete sequence	Plasmid	Escherichia coli
NZ_CP011139.1	Escherichia coli VR50 plasmid pVR50E, complete sequence	Plasmid	Escherichia coli
NZ_CP011140.1	Escherichia coli VR50 plasmid pVR50F, complete sequence	Plasmid	Escherichia coli
NZ_CP011141.1	Escherichia coli VR50 plasmid pVR50G, complete sequence	Plasmid	Escherichia coli
NZ_CP011142.1	Escherichia coli VR50 plasmid pVR50H, complete sequence	Plasmid	Escherichia coli
NZ_CP011143.1	Escherichia coli VR50 plasmid pVR50I, complete sequence	Plasmid	Escherichia coli
NZ_CP011018.1	Escherichia coli strain CI5, complete genome	Chromosome	Escherichia coli
NZ_CP011019.1	Escherichia coli strain CI5 plasmid, complete sequence	Plasmid	Escherichia coli
NZ_CP011331.1	Escherichia coli O104:H4 str. C227-11, complete genome	Chromosome	Escherichia coli
NZ_CP011332.1	Escherichia coli O104:H4 str. C227-11 plasmid, complete sequence	Plasmid	Escherichia coli
NZ_CP011333.1	Escherichia coli O104:H4 str. C227-11 plasmid, complete sequence	Plasmid	Escherichia coli
NZ_CP011334.1	Escherichia coli O104:H4 str. C227-11 plasmid, complete sequence	Plasmid	Escherichia coli
NZ_CP011335.1	Escherichia coli O104:H4 str. C227-11 plasmid, complete sequence	Plasmid	Escherichia coli
NZ_CP011336.1	Escherichia coli O104:H4 str. C227-11 plasmid, complete sequence	Plasmid	Escherichia coli
NZ_CP011337.1	Escherichia coli O104:H4 str. C227-11 plasmid, complete sequence	Plasmid	Escherichia coli
NZ_CP011338.1	Escherichia coli O104:H4 str. C227-11 plasmid, complete sequence	Plasmid	Escherichia coli
NZ_CP011416.1	Escherichia coli strain CFSAN029787, complete genome	Chromosome	Escherichia coli
NZ_CP011417.1	Escherichia coli strain CFSAN029787 plasmid pCFSAN029787_01, complete sequence	Plasmid	Escherichia coli
NZ_CP011418.1	Escherichia coli strain CFSAN029787 plasmid pCFSAN029787_02, complete sequence	Plasmid	Escherichia coli
NZ_CP006636.1	Escherichia coli PCN061, complete genome	Chromosome	Escherichia coli
NZ_CP006637.1	Escherichia coli PCN061 plasmid PCN061p1, complete sequence	Plasmid	Escherichia coli
NZ_CP006638.1	Escherichia coli PCN061 plasmid PCN061p2, complete sequence	Plasmid	Escherichia coli
NZ_CP006639.1	Escherichia coli PCN061 plasmid PCN061p3, complete sequence	Plasmid	Escherichia coli
NZ_CP006640.1	Escherichia coli PCN061 plasmid PCN061p4, complete sequence	Plasmid	Escherichia coli
NZ_CP006641.1	Escherichia coli PCN061 plasmid PCN061p5, complete sequence	Plasmid	Escherichia coli
NZ_CP006642.1	Escherichia coli PCN061 plasmid PCN061p6, complete sequence	Plasmid	Escherichia coli
NZ_CP011495.1	Escherichia coli strain NCM3722, complete genome	Chromosome	Escherichia coli
NZ_CP011496.1	Escherichia coli strain NCM3722 plasmid F, complete sequence	Plasmid	Escherichia coli
NZ_CP012635.1	Escherichia coli strain SF-088, complete genome	Chromosome	Escherichia coli
NZ_CP012636.1	Escherichia coli strain SF-088 plasmid pSF-088-1, complete sequence	Plasmid	Escherichia coli
NZ_CP012637.1	Escherichia coli strain SF-088 plasmid pSF-088-2, complete sequence	Plasmid	Escherichia coli
NZ_CP012638.1	Escherichia coli strain SF-088 plasmid pSF-088-3, complete sequence	Plasmid	Escherichia coli
NZ_CP012625.1	Escherichia coli strain SF-468, complete genome	Chromosome	Escherichia coli
NZ_CP012626.1	Escherichia coli strain SF-468 plasmid pSF-468-1, complete sequence	Plasmid	Escherichia coli
NZ_CP012627.1	Escherichia coli strain SF-468 plasmid pSF-468-2, complete sequence	Plasmid	Escherichia coli
NZ_CP012628.1	Escherichia coli strain SF-468 plasmid pSF-468-3, complete sequence	Plasmid	Escherichia coli
NZ_CP012629.1	Escherichia coli strain SF-468 plasmid pSF-468-4, complete sequence	Plasmid	Escherichia coli
NZ_CP012630.1	Escherichia coli strain SF-468 plasmid pSF-468-5, complete sequence	Plasmid	Escherichia coli
NZ_CP012633.1	Escherichia coli strain SF-166, complete genome	Chromosome	Escherichia coli
NZ_CP012634.1	Escherichia coli strain SF-166 plasmid pSF-166-1, complete sequence	Plasmid	Escherichia coli
NZ_CP012631.1	Escherichia coli strain SF-173, complete genome	Chromosome	Escherichia coli
NZ_CP012632.1	Escherichia coli strain SF-173 plasmid pSF-173-1, complete sequence	Plasmid	Escherichia coli
NZ_CP012802.1	Escherichia coli O157:H7 strain WS4202, complete genome	Chromosome	Escherichia coli
NZ_CP012803.1	Escherichia coli O157:H7 strain WS4202 plasmid pO157-WS4202, complete sequence	Plasmid	Escherichia coli
NZ_CP012804.1	Escherichia coli O157:H7 strain WS4202 plasmid pOSAK1-WS4202, complete sequence	Plasmid	Escherichia coli
NZ_CP013029.1	Escherichia coli strain 2012C-4227, complete genome	Chromosome	Escherichia coli
NZ_CP013028.1	Escherichia coli strain 2012C-4227 plasmid unnamed1, complete sequence	Plasmid	Escherichia coli
NZ_CP013030.1	Escherichia coli strain 2012C-4227 plasmid unnamed2, complete sequence	Plasmid	Escherichia coli
NZ_CP013025.1	Escherichia coli strain 2009C-3133, complete genome	Chromosome	Escherichia coli
NZ_CP013024.1	Escherichia coli strain 2009C-3133 plasmid unnamed1, complete sequence	Plasmid	Escherichia coli
NZ_CP013026.1	Escherichia coli strain 2009C-3133 plasmid unnamed2, complete sequence	Plasmid	Escherichia coli
NZ_CP013027.1	Escherichia coli strain 2009C-3133 plasmid unnamed3, complete sequence	Plasmid	Escherichia coli
NZ_CP013658.1	Escherichia coli strain uk_P46212, complete sequence	Undetermined	Escherichia coli
NZ_CP013657.1	Escherichia coli strain uk_P46212 plasmid, complete sequence	Plasmid	Escherichia coli
NZ_CP008697.1	Escherichia coli strain ST648, complete genome	Chromosome	Escherichia coli
NZ_CP008715.1	Escherichia coli strain ST648 plasmid pEC648_1, complete sequence	Plasmid	Escherichia coli
NZ_CP008716.1	Escherichia coli strain ST648 plasmid pEC648_2, complete sequence	Plasmid	Escherichia coli
NZ_CP008717.1	Escherichia coli strain ST648 plasmid pEC648_3, complete sequence	Plasmid	Escherichia coli
NZ_CP008718.1	Escherichia coli strain ST648 plasmid pEC648_4, complete sequence	Plasmid	Escherichia coli
NZ_CP008719.1	Escherichia coli strain ST648 plasmid pEC648_5, complete sequence	Plasmid	Escherichia coli
NZ_CP008720.1	Escherichia coli strain ST648 plasmid pEC648_6, complete sequence	Plasmid	Escherichia coli
NZ_CP008721.1	Escherichia coli strain ST648 plasmid pEC648_7, complete sequence	Plasmid	Escherichia coli
NZ_CP013831.1	Escherichia coli strain CD306, complete genome	Chromosome	Escherichia coli
NZ_CP013832.1	Escherichia coli strain CD306 plasmid pCD306, complete sequence	Plasmid	Escherichia coli
NZ_CP013835.1	Escherichia coli strain JJ2434, complete genome	Chromosome	Escherichia coli
NZ_CP013833.1	Escherichia coli strain JJ2434 plasmid pJJ2434_1, complete sequence	Plasmid	Escherichia coli
NZ_CP013834.1	Escherichia coli strain JJ2434 plasmid pJJ2434_2, complete sequence	Plasmid	Escherichia coli
NZ_CP014314.1	Escherichia coli O157:H7 strain JEONG-1266, complete genome	Chromosome	Escherichia coli
NZ_CP015816.1	Escherichia coli O157:H7 strain JEONG-1266 plasmid p0157, complete sequence	Plasmid	Escherichia coli
NZ_CP014270.1	Escherichia coli K-12 strain DHB4, complete genome	Chromosome	Escherichia coli
NZ_CP014271.1	Escherichia coli K-12 strain DHB4 plasmid F128-(DHB4), complete sequence	Plasmid	Escherichia coli
NZ_CP014272.1	Escherichia coli K-12 strain C3026, complete genome	Chromosome	Escherichia coli
NZ_CP014273.1	Escherichia coli K-12 strain C3026 plasmid F128-(C3026), complete sequence	Plasmid	Escherichia coli
NZ_CP014495.1	Escherichia coli strain SaT040, complete geome	Undetermined	Escherichia coli
NZ_CP014496.1	Escherichia coli strain SaT040 plasmid pSaT040, complete sequence	Plasmid	Escherichia coli
NZ_CP014488.1	Escherichia coli strain G749, complete genome	Chromosome	Escherichia coli
NZ_CP014489.1	Escherichia coli strain G749 plasmid pG749_1, complete sequence	Plasmid	Escherichia coli
NZ_CP014490.1	Escherichia coli strain G749 plasmid pG749_2, complete sequence	Plasmid	Escherichia coli
NZ_CP014491.1	Escherichia coli strain G749 plasmid pG749_3, complete sequence	Plasmid	Escherichia coli
NZ_CP014497.1	Escherichia coli strain ZH193, complete genome	Chromosome	Escherichia coli
NZ_CP014498.1	Escherichia coli strain ZH193 plasmid pZH193, complete sequence	Plasmid	Escherichia coli
NZ_CP014522.1	Escherichia coli strain ZH063, complete genome	Chromosome	Escherichia coli
NZ_CP014523.1	Escherichia coli strain ZH063 plasmid pZH063_1, complete sequence	Plasmid	Escherichia coli
NZ_CP014524.1	Escherichia coli strain ZH063 plasmid pZH063_2, complete sequence	Plasmid	Escherichia coli
NZ_CP014316.1	Escherichia coli JJ1887, complete genome	Chromosome	Escherichia coli
NZ_CP014317.1	Escherichia coli JJ1887 plasmid pJJ1887-1, complete sequence	Plasmid	Escherichia coli
NZ_CP014318.1	Escherichia coli JJ1887 plasmid pJJ1887-2, complete sequence	Plasmid	Escherichia coli
NZ_CP014319.1	Escherichia coli JJ1887 plasmid pJJ1887-3, complete sequence	Plasmid	Escherichia coli
NZ_CP014321.1	Escherichia coli JJ1887 plasmid pJJ1887-4, complete sequence	Plasmid	Escherichia coli
NZ_CP014320.1	Escherichia coli JJ1887 plasmid pJJ1887-5, complete sequence	Plasmid	Escherichia coli
NZ_CP011061.1	Escherichia coli str. Sanji, complete genome	Chromosome	Escherichia coli
NZ_CP011067.1	Escherichia coli str. Sanji plasmid pSJ_2, complete sequence	Plasmid	Escherichia coli
NZ_CP011062.1	Escherichia coli str. Sanji plasmid pSJ_255, complete sequence	Plasmid	Escherichia coli
NZ_CP011066.1	Escherichia coli str. Sanji plasmid pSJ_3, complete sequence	Plasmid	Escherichia coli
NZ_CP011065.1	Escherichia coli str. Sanji plasmid pSJ_82, complete sequence	Plasmid	Escherichia coli
NZ_CP011064.1	Escherichia coli str. Sanji plasmid pSJ_94, complete sequence	Plasmid	Escherichia coli
NZ_CP011063.1	Escherichia coli str. Sanji plasmid pSJ_98, complete sequence	Plasmid	Escherichia coli
NZ_CP015020.1	Escherichia coli strain 28RC1 chromosome, complete genome	Chromosome	Escherichia coli
NZ_CP015021.1	Escherichia coli strain 28RC1 plasmid p28RC1, complete sequence	Plasmid	Escherichia coli
NZ_CP015023.1	Escherichia coli strain SRCC 1675 chromosome, complete genome	Chromosome	Escherichia coli
NZ_CP015022.1	Escherichia coli strain SRCC 1675 plasmid pSRCC 1675, complete sequence	Plasmid	Escherichia coli
NZ_CP015138.1	Escherichia coli strain Ecol_732, complete genome	Chromosome	Escherichia coli
NZ_CP015140.1	Escherichia coli strain Ecol_732 plasmid pEC732_2, complete sequence	Plasmid	Escherichia coli
NZ_CP015141.1	Escherichia coli strain Ecol_732 plasmid pEC732_3, complete sequence	Plasmid	Escherichia coli
NZ_CP015142.1	Escherichia coli strain Ecol_732 plasmid pEC732_4, complete sequence	Plasmid	Escherichia coli
NZ_CP015143.1	Escherichia coli strain Ecol_732 plasmid pEC732_5, complete sequence	Plasmid	Escherichia coli
NZ_CP015144.1	Escherichia coli strain Ecol_732 plasmid pEC732_6 sequence	Plasmid	Escherichia coli
NZ_CP015139.1	Escherichia coli strain Ecol_732 plasmid pEC732_IMP14, complete sequence	Plasmid	Escherichia coli
NZ_CP015069.1	Escherichia coli strain Ecol_743, complete genome	Chromosome	Escherichia coli
NZ_CP015070.1	Escherichia coli strain Ecol_743 plasmid pEC743_1, complete sequence	Plasmid	Escherichia coli
NZ_CP015072.1	Escherichia coli strain Ecol_743 plasmid pEC743_3, complete sequence	Plasmid	Escherichia coli
NZ_CP015073.1	Escherichia coli strain Ecol_743 plasmid pEC743_4, complete sequence	Plasmid	Escherichia coli
NZ_CP015071.1	Escherichia coli strain Ecol_743 plasmid pEC743_OXA48, complete sequence	Plasmid	Escherichia coli
NZ_CP015074.2	Escherichia coli strain Ecol_745, complete genome	Chromosome	Escherichia coli
NZ_CP015075.2	Escherichia coli strain Ecol_745 plasmid pEC745_OXA48, complete sequence	Plasmid	Escherichia coli
NZ_CP015076.1	Escherichia coli strain Ecol_448, complete genome	Chromosome	Escherichia coli
NZ_CP015077.1	Escherichia coli strain Ecol_448 plasmid pEC448_1, complete sequence	Plasmid	Escherichia coli
NZ_CP015078.1	Escherichia coli strain Ecol_448 plasmid pEC448_OXA163, complete sequence	Plasmid	Escherichia coli
NZ_CP015240.1	Escherichia coli strain 2011C-3911, complete genome	Chromosome	Escherichia coli
NZ_CP015239.1	Escherichia coli strain 2011C-3911 plasmid unnamed1, complete sequence	Plasmid	Escherichia coli
NZ_CP015241.1	Escherichia coli strain 2013C-4465 chromosome, complete genome	Chromosome	Escherichia coli
NZ_CP015242.1	Escherichia coli strain 2013C-4465 plasmid unnamed1, complete sequence	Plasmid	Escherichia coli
NZ_CP015832.1	Escherichia coli O157 strain 180-PT54, complete genome	Chromosome	Escherichia coli
NZ_CP015833.1	Escherichia coli O157 strain 180-PT54 plasmid, complete sequence	Plasmid	Escherichia coli
NZ_CP015846.1	Escherichia coli O157:H7 strain FRIK2069, complete genome	Chromosome	Escherichia coli
NZ_CP015847.2	Escherichia coli O157:H7 strain FRIK2069 plasmid p0157, complete sequence	Plasmid	Escherichia coli
NZ_CP015842.1	Escherichia coli O157:H7 strain FRIK2533, complete genome	Chromosome	Escherichia coli
NZ_CP022729.1	Escherichia coli O157:H7 strain FRIK2533 plasmid p35K, complete sequence	Plasmid	Escherichia coli
NZ_CP015843.2	Escherichia coli O157:H7 strain FRIK2455, complete genome	Chromosome	Escherichia coli
NZ_CP015845.2	Escherichia coli O157:H7 strain FRIK2455 plasmid p35K, complete sequence	Plasmid	Escherichia coli
NZ_CP015844.2	Escherichia coli O157:H7 strain FRIK2455 plasmid pO157, complete sequence	Plasmid	Escherichia coli
NZ_CP015995.1	Escherichia coli strain S51, complete genome	Chromosome	Escherichia coli
NZ_CP015996.1	Escherichia coli strain S51 plasmid pS51_1, complete sequence	Plasmid	Escherichia coli
NZ_CP015997.1	Escherichia coli strain S51 plasmid pS51_2, complete sequence	Plasmid	Escherichia coli
NZ_CP016007.1	Escherichia coli strain NGF1, complete genome	Chromosome	Escherichia coli
NZ_CP016008.1	Escherichia coli strain NGF1 plasmid pNGF1_pCROD2_like, complete sequence	Plasmid	Escherichia coli
NZ_CP016009.1	Escherichia coli strain NGF1 plasmid pNGF1_pCol_let_like, complete sequence	Plasmid	Escherichia coli
NZ_CP015159.1	Escherichia coli strain Eco889 chromosome, complete genome	Chromosome	Escherichia coli
NZ_CP015161.1	Escherichia coli strain Eco889 plasmid pECO-93a, complete sequence	Plasmid	Escherichia coli
NZ_CP015160.1	Escherichia coli strain Eco889 plasmid pECO-fce, complete sequence	Plasmid	Escherichia coli
NZ_CP014667.1	Escherichia coli strain ECONIH2, complete genome	Chromosome	Escherichia coli
NZ_CP014668.1	Escherichia coli strain ECONIH2 plasmid pECO-bc6, complete sequence	Plasmid	Escherichia coli
NZ_CP014669.1	Escherichia coli strain ECONIH2 plasmid pKpQIL-571, complete sequence	Plasmid	Escherichia coli
NZ_CP015229.1	Escherichia coli strain 06-00048 chromosome, complete genome	Chromosome	Escherichia coli
NZ_CP012498.1	Escherichia coli strain 06-00048 plasmid pCFSAN004178P_02, complete sequence	Plasmid	Escherichia coli
NZ_CP015228.1	Escherichia coli strain 09-00049, complete genome	Chromosome	Escherichia coli
NZ_CP012500.1	Escherichia coli strain 09-00049 plasmid pCFSAN004180G, complete sequence	Plasmid	Escherichia coli
NZ_CP013662.1	Escherichia coli strain 08-00022, complete genome	Chromosome	Escherichia coli
NZ_CP012501.1	Escherichia coli strain 08-00022 plasmid pCFSAN004179G, complete sequence	Plasmid	Escherichia coli
NZ_CP013663.1	Escherichia coli strain GB089, complete genome	Chromosome	Escherichia coli
NZ_CP012499.1	Escherichia coli strain GB089 plasmid pCFSAN004181P, complete sequence	Plasmid	Escherichia coli
NZ_CP015912.1	Escherichia coli strain 210205630 chromosome, complete genome	Chromosome	Escherichia coli
NZ_CP015913.1	Escherichia coli strain 210205630 plasmid pSLy1, complete sequence	Plasmid	Escherichia coli
NZ_CP015914.1	Escherichia coli strain 210205630 plasmid pSLy2, complete sequence	Plasmid	Escherichia coli
NZ_CP015915.1	Escherichia coli strain 210205630 plasmid pSLy3, complete sequence	Plasmid	Escherichia coli
NZ_CP015916.1	Escherichia coli strain 210205630 plasmid pSLy4, complete sequence	Plasmid	Escherichia coli
NZ_CP015917.1	Escherichia coli strain 210205630 plasmid pSLy5, complete sequence	Plasmid	Escherichia coli
NZ_CP016497.1	Escherichia coli strain UPEC 26-1 chromosome, complete genome	Chromosome	Escherichia coli
NZ_CP016498.1	Escherichia coli strain UPEC 26-1 plasmid unnamed1, complete sequence	Plasmid	Escherichia coli
NZ_CP016546.1	Escherichia coli strain O177:H21 chromosome, complete genome	Chromosome	Escherichia coli
NZ_CP016547.1	Escherichia coli strain O177:H21 plasmid unnamed1, complete sequence	Plasmid	Escherichia coli
NZ_CP016548.1	Escherichia coli strain O177:H21 plasmid unnamed2, complete sequence	Plasmid	Escherichia coli
NZ_CP016549.1	Escherichia coli strain O177:H21 plasmid unnamed3, complete sequence	Plasmid	Escherichia coli
NZ_CP016550.1	Escherichia coli strain O177:H21 plasmid unnamed4, complete sequence	Plasmid	Escherichia coli
NZ_CP016551.1	Escherichia coli strain O177:H21 plasmid unnamed5, complete sequence	Plasmid	Escherichia coli
NZ_CP016625.1	Escherichia coli O157:H7 strain FRIK944, complete genome	Chromosome	Escherichia coli
NZ_CP016626.1	Escherichia coli O157:H7 strain FRIK944 plasmid p0157, complete sequence	Plasmid	Escherichia coli
NZ_CP014583.1	Escherichia coli strain CFSAN004176, complete genome	Chromosome	Escherichia coli
NZ_CP012493.1	Escherichia coli strain CFSAN004176 plasmid pCFSAN004176G_02, complete sequence	Plasmid	Escherichia coli
NZ_CP012492.1	Escherichia coli strain CFSAN004176 plasmid pCFSAN004176P_01, complete sequence	Plasmid	Escherichia coli
NZ_CP012491.1	Escherichia coli strain CFSAN004176 plasmid pCFSAN004176P_03, complete sequence	Plasmid	Escherichia coli
NZ_CP015834.1	Escherichia coli strain MS6198, complete genome	Chromosome	Escherichia coli
NZ_CP015835.1	Escherichia coli strain MS6198 plasmid pMS6198A, complete sequence	Plasmid	Escherichia coli
NZ_CP015836.1	Escherichia coli strain MS6198 plasmid pMS6198B, complete sequence	Plasmid	Escherichia coli
NZ_CP015837.1	Escherichia coli strain MS6198 plasmid pMS6198C, complete sequence	Plasmid	Escherichia coli
NZ_CP015838.1	Escherichia coli strain MS6198 plasmid pMS6198D, complete sequence	Plasmid	Escherichia coli
NZ_CP016404.1	Escherichia coli strain 210221272 chromosome, complete genome	Chromosome	Escherichia coli
NZ_CP016405.1	Escherichia coli strain 210221272 plasmid pSLy21, complete sequence	Plasmid	Escherichia coli
NZ_CP013190.1	Escherichia coli strain FORC_031, complete genome	Chromosome	Escherichia coli
NZ_CP013191.1	Escherichia coli strain FORC_031 plasmid pFORC31.1, complete sequence	Plasmid	Escherichia coli
NZ_CP013192.1	Escherichia coli strain FORC_031 plasmid pFORC31.2, complete sequence	Plasmid	Escherichia coli
NZ_CP013193.1	Escherichia coli strain FORC_031 plasmid pFORC31.3, complete sequence	Plasmid	Escherichia coli
NZ_CP013194.1	Escherichia coli strain FORC_031 plasmid pFORC31.4, complete sequence	Plasmid	Escherichia coli
NZ_CP017434.1	Escherichia coli O157:H7 strain 1130 chromosome, complete genome	Chromosome	Escherichia coli
NZ_CP017435.1	Escherichia coli O157:H7 strain 1130 plasmid pO157, complete sequence	Plasmid	Escherichia coli
NZ_CP017436.1	Escherichia coli O157:H7 strain 2149 chromosome, complete genome	Chromosome	Escherichia coli
NZ_CP017437.1	Escherichia coli O157:H7 strain 2149 plasmid pO157, complete sequence	Plasmid	Escherichia coli
NZ_CP017444.1	Escherichia coli O157:H7 strain 8368 chromosome, complete genome	Chromosome	Escherichia coli
NZ_CP017445.1	Escherichia coli O157:H7 strain 8368 plasmid pO157, complete sequence	Plasmid	Escherichia coli
NZ_CP017438.1	Escherichia coli O157:H7 strain 2159 chromosome, complete genome	Chromosome	Escherichia coli
NZ_CP017439.1	Escherichia coli O157:H7 strain 2159 plasmid pO157, complete sequence	Plasmid	Escherichia coli
NZ_CP017446.1	Escherichia coli O157:H7 strain 9234 chromosome, complete genome	Chromosome	Escherichia coli
NZ_CP017447.1	Escherichia coli O157:H7 strain 9234 plasmid pO157, complete sequence	Plasmid	Escherichia coli
NZ_CP017440.1	Escherichia coli O157:H7 strain 3384 chromosome, complete genome	Chromosome	Escherichia coli
NZ_CP017441.1	Escherichia coli O157:H7 strain 3384 plasmid pO157, complete sequence	Plasmid	Escherichia coli
NZ_CP017442.1	Escherichia coli O157:H7 strain 4276 chromosome, complete genome	Chromosome	Escherichia coli
NZ_CP017443.1	Escherichia coli O157:H7 strain 4276 plasmid pO157, complete sequence	Plasmid	Escherichia coli
NZ_CP017249.1	Escherichia coli strain NADC 5570/86-24/6565 isolate mutant chromosome, complete genome	Chromosome	Escherichia coli
NZ_CP017250.1	Escherichia coli strain NADC 5570/86-24/6565 plasmid pO157, complete sequence	Plasmid	Escherichia coli
NZ_CP017251.1	Escherichia coli strain NADC 5570/86-24/6564, complete sequence	Undetermined	Escherichia coli
NZ_CP017252.1	Escherichia coli strain NADC 5570/86-24/6564 plasmid pO157, complete sequence	Plasmid	Escherichia coli
NZ_CP017669.1	Escherichia coli strain PA20, complete genome	Chromosome	Escherichia coli
NZ_CP017670.1	Escherichia coli strain PA20 plasmid pO157, complete sequence	Plasmid	Escherichia coli
NZ_CP018103.1	Escherichia coli strain MRSN352231 chromosome, complete genome	Chromosome	Escherichia coli
NZ_CP018108.1	Escherichia coli strain MRSN352231 plasmid pMR0716_ColRNAI, complete sequence	Plasmid	Escherichia coli
NZ_CP018107.1	Escherichia coli strain MRSN352231 plasmid pMR0716_IncFII, complete sequence	Plasmid	Escherichia coli
NZ_CP018105.1	Escherichia coli strain MRSN352231 plasmid pMR0716_PSE, complete sequence	Plasmid	Escherichia coli
NZ_CP018106.1	Escherichia coli strain MRSN352231 plasmid pMR0716_mcr1, complete sequence	Plasmid	Escherichia coli
NZ_CP018104.1	Escherichia coli strain MRSN352231 plasmid pMR0716_tem1, complete sequence	Plasmid	Escherichia coli
NZ_CP018115.1	Escherichia coli strain MRSN346638 chromosome, complete genome	Chromosome	Escherichia coli
NZ_CP018116.1	Escherichia coli strain MRSN346638 plasmid pMRSN346638_119.3, complete sequence	Plasmid	Escherichia coli
NZ_CP018120.1	Escherichia coli strain MRSN346638 plasmid pMRSN346638_5.3, complete sequence	Plasmid	Escherichia coli
NZ_CP018119.1	Escherichia coli strain MRSN346638 plasmid pMRSN346638_61.1, complete sequence	Plasmid	Escherichia coli
NZ_CP018118.1	Escherichia coli strain MRSN346638 plasmid pMRSN346638_64.5, complete sequence	Plasmid	Escherichia coli
NZ_CP018117.1	Escherichia coli strain MRSN346638 plasmid pMRSN346638_67.9, complete sequence	Plasmid	Escherichia coli
NZ_CP018121.1	Escherichia coli strain MRSN346355 chromosome, complete genome	Chromosome	Escherichia coli
NZ_CP018122.1	Escherichia coli strain MRSN346355 plasmid pMRSN346355_120.3, complete sequence	Plasmid	Escherichia coli
NZ_CP018126.1	Escherichia coli strain MRSN346355 plasmid pMRSN346355_5.3, complete sequence	Plasmid	Escherichia coli
NZ_CP018125.1	Escherichia coli strain MRSN346355 plasmid pMRSN346355_61.1, complete sequence	Plasmid	Escherichia coli
NZ_CP018124.1	Escherichia coli strain MRSN346355 plasmid pMRSN346355_65.5, complete sequence	Plasmid	Escherichia coli
NZ_CP018123.1	Escherichia coli strain MRSN346355 plasmid pMRSN346355_67.9, complete sequence	Plasmid	Escherichia coli
NZ_CP018109.1	Escherichia coli strain MRSN346595 chromosome, complete genome	Chromosome	Escherichia coli
NZ_CP018110.1	Escherichia coli strain MRSN346595 plasmid pMRSN346595_120.3, complete sequence	Plasmid	Escherichia coli
NZ_CP018114.1	Escherichia coli strain MRSN346595 plasmid pMRSN346595_5.3, complete sequence	Plasmid	Escherichia coli
NZ_CP018113.1	Escherichia coli strain MRSN346595 plasmid pMRSN346595_62.2, complete sequence	Plasmid	Escherichia coli
NZ_CP018112.1	Escherichia coli strain MRSN346595 plasmid pMRSN346595_64.5, complete sequence	Plasmid	Escherichia coli
NZ_CP018111.1	Escherichia coli strain MRSN346595 plasmid pMRSN346595_67.9, complete sequence	Plasmid	Escherichia coli
NZ_CP017844.1	Escherichia coli strain FMU073332, complete genome	Chromosome	Escherichia coli
NZ_CP017848.1	Escherichia coli strain FMU073332 plasmid pEcoFMU07332d sequence	Plasmid	Escherichia coli
NZ_CP017845.1	Escherichia coli strain FMU073332 plasmid pEcoFMU073332a, complete sequence	Plasmid	Escherichia coli
NZ_CP017846.1	Escherichia coli strain FMU073332 plasmid pEcoFMU073332b sequence	Plasmid	Escherichia coli
NZ_CP017847.1	Escherichia coli strain FMU073332 plasmid pEcoFMU073332c, complete sequence	Plasmid	Escherichia coli
NZ_CP018237.1	Escherichia coli strain 155, complete genome	Chromosome	Escherichia coli
NZ_CP018238.1	Escherichia coli strain 155 plasmid pO157, complete sequence	Plasmid	Escherichia coli
NZ_CP018239.1	Escherichia coli strain 272 chromosome, complete genome	Chromosome	Escherichia coli
NZ_CP018240.1	Escherichia coli strain 272 plasmid pO157, complete sequence	Plasmid	Escherichia coli
NZ_CP018245.1	Escherichia coli strain 472, complete genome	Chromosome	Escherichia coli
NZ_CP018246.1	Escherichia coli strain 472 plasmid pO157, complete sequence	Plasmid	Escherichia coli
NZ_CP018243.1	Escherichia coli strain 350 chromosome, complete genome	Chromosome	Escherichia coli
NZ_CP018244.1	Escherichia coli strain 350 plasmid pO157, complete sequence	Plasmid	Escherichia coli
NZ_CP018252.1	Escherichia coli strain 9000, complete genome	Chromosome	Escherichia coli
NZ_CP018253.1	Escherichia coli strain 9000 plasmid pO157, complete sequence	Plasmid	Escherichia coli
NZ_CP018247.1	Escherichia coli strain 7784 chromosome, complete genome	Chromosome	Escherichia coli
NZ_CP018248.1	Escherichia coli strain 7784 plasmid pO157, complete sequence	Plasmid	Escherichia coli
NZ_CP018241.1	Escherichia coli strain 319, complete genome	Chromosome	Escherichia coli
NZ_CP018242.1	Escherichia coli strain 319 plasmid pO157, complete sequence	Plasmid	Escherichia coli
NZ_CP018250.1	Escherichia coli strain 10671 chromosome, complete genome	Chromosome	Escherichia coli
NZ_CP018251.1	Escherichia coli strain 10671 plasmid pO157, complete sequence	Plasmid	Escherichia coli
NZ_CP018206.1	Escherichia coli strain MRSN346647, complete genome	Chromosome	Escherichia coli
NZ_CP018207.1	Escherichia coli strain MRSN346647 plasmid pMRSN346647_113.1, complete sequence	Plasmid	Escherichia coli
NZ_CP018208.1	Escherichia coli strain MRSN346647 plasmid pMRSN346647_4.1, complete sequence	Plasmid	Escherichia coli
NZ_CP010117.1	Escherichia coli strain C2, complete genome	Chromosome	Escherichia coli
NZ_CP010118.1	Escherichia coli strain C2 plasmid A, complete sequence	Plasmid	Escherichia coli
NZ_CP010119.1	Escherichia coli strain C3, complete genome	Chromosome	Escherichia coli
NZ_CP010120.1	Escherichia coli strain C3 plasmid A, complete sequence	Plasmid	Escherichia coli
NZ_CP010122.1	Escherichia coli strain C5, complete genome	Chromosome	Escherichia coli
NZ_CP010123.1	Escherichia coli strain C5 plasmid A, complete genome	Plasmid	Escherichia coli
NZ_CP010124.1	Escherichia coli strain C5 plasmid B, complete genome	Plasmid	Escherichia coli
NZ_CP010125.1	Escherichia coli strain C8, complete genome	Chromosome	Escherichia coli
NZ_CP010126.1	Escherichia coli strain C8 plasmid A, complete genome	Plasmid	Escherichia coli
NZ_CP010127.1	Escherichia coli strain C8 plasmid B, complete genome	Plasmid	Escherichia coli
NZ_CP010128.1	Escherichia coli strain C8 plasmid C, complete genome	Plasmid	Escherichia coli
NZ_CP010129.1	Escherichia coli strain C9, complete genome	Chromosome	Escherichia coli
NZ_CP010130.1	Escherichia coli strain C9 plasmid A, complete genome	Plasmid	Escherichia coli
NZ_CP010131.1	Escherichia coli strain C9 plasmid B, complete genome	Plasmid	Escherichia coli
NZ_CP010134.1	Escherichia coli strain D1, complete genome	Chromosome	Escherichia coli
NZ_CP010135.1	Escherichia coli strain D1 plasmid A, complete genome	Plasmid	Escherichia coli
NZ_CP010136.1	Escherichia coli strain D1 plasmid B, complete genome	Plasmid	Escherichia coli
NZ_CP010137.1	Escherichia coli strain D2, complete genome	Chromosome	Escherichia coli
NZ_CP010138.1	Escherichia coli strain D2 plasmid A, complete genome	Plasmid	Escherichia coli
NZ_CP010139.1	Escherichia coli strain D2 plasmid B, complete genome	Plasmid	Escherichia coli
NZ_CP010140.1	Escherichia coli strain D3, complete genome	Chromosome	Escherichia coli
NZ_CP010141.1	Escherichia coli strain D3 plasmid A, complete genome	Plasmid	Escherichia coli
NZ_CP010142.1	Escherichia coli strain D3 plasmid B, complete genome	Plasmid	Escherichia coli
NZ_CP010143.1	Escherichia coli strain D4, complete genome	Chromosome	Escherichia coli
NZ_CP010144.1	Escherichia coli strain D4 plasmid A, complete genome	Plasmid	Escherichia coli
NZ_CP010145.1	Escherichia coli strain D5, complete genome	Chromosome	Escherichia coli
NZ_CP010146.1	Escherichia coli strain D5 plasmid A, complete genome	Plasmid	Escherichia coli
NZ_CP010147.1	Escherichia coli strain D5 plasmid B, complete genome	Plasmid	Escherichia coli
NZ_CP010148.1	Escherichia coli strain D6, complete genome	Chromosome	Escherichia coli
NZ_CP010149.1	Escherichia coli strain D6 plasmid A, complete genome	Plasmid	Escherichia coli
NZ_CP010152.1	Escherichia coli strain D9, complete genome	Chromosome	Escherichia coli
NZ_CP010153.1	Escherichia coli strain D9 plasmid A, complete genome	Plasmid	Escherichia coli
NZ_CP010154.1	Escherichia coli strain D9 plasmid B, complete genome	Plasmid	Escherichia coli
NZ_CP010155.1	Escherichia coli strain D9 plasmid C, complete genome	Plasmid	Escherichia coli
NZ_CP010156.1	Escherichia coli strain D9 plasmid D, complete genome	Plasmid	Escherichia coli
NZ_CP010157.1	Escherichia coli strain D10, complete genome	Chromosome	Escherichia coli
NZ_CP010158.1	Escherichia coli strain D10 plasmid A, complete genome	Plasmid	Escherichia coli
NZ_CP010159.1	Escherichia coli strain D10 plasmid B, complete genome	Plasmid	Escherichia coli
NZ_CP010160.1	Escherichia coli strain H1, complete genome	Chromosome	Escherichia coli
NZ_CP010161.1	Escherichia coli strain H1 plasmid A, complete genome	Plasmid	Escherichia coli
NZ_CP010162.1	Escherichia coli strain H1 plasmid B, complete genome	Plasmid	Escherichia coli
NZ_CP010163.1	Escherichia coli strain H2, complete genome	Chromosome	Escherichia coli
NZ_CP010164.1	Escherichia coli strain H2 plasmid A, complete genome	Plasmid	Escherichia coli
NZ_CP010165.1	Escherichia coli strain H2 plasmid B, complete genome	Plasmid	Escherichia coli
NZ_CP010166.1	Escherichia coli strain H2 plasmid C, complete genome	Plasmid	Escherichia coli
NZ_CP010167.1	Escherichia coli strain H3, complete genome	Chromosome	Escherichia coli
NZ_CP010168.1	Escherichia coli strain H3 plasmid A, complete genome	Plasmid	Escherichia coli
NZ_CP010172.1	Escherichia coli strain H8, complete genome	Chromosome	Escherichia coli
NZ_CP010173.1	Escherichia coli strain H8 plasmid A, complete genome	Plasmid	Escherichia coli
NZ_CP010174.1	Escherichia coli strain H8 plasmid B, complete genome	Plasmid	Escherichia coli
NZ_CP010175.1	Escherichia coli strain H8 plasmid C, complete genome	Plasmid	Escherichia coli
NZ_CP010178.1	Escherichia coli strain H15, complete genome	Chromosome	Escherichia coli
NZ_CP010179.1	Escherichia coli strain H15 plasmid A, complete genome	Plasmid	Escherichia coli
NZ_CP010180.1	Escherichia coli strain M1, complete genome	Chromosome	Escherichia coli
NZ_CP010181.1	Escherichia coli strain M1 plasmid A, complete sequence	Plasmid	Escherichia coli
NZ_CP010182.1	Escherichia coli strain M1 plasmid B, complete sequence	Plasmid	Escherichia coli
NZ_CP010183.1	Escherichia coli strain M3, complete genome	Chromosome	Escherichia coli
NZ_CP010184.1	Escherichia coli strain M3 plasmid A, complete sequence	Plasmid	Escherichia coli
NZ_CP010185.1	Escherichia coli strain M3 plasmid B, complete sequence	Plasmid	Escherichia coli
NZ_CP010186.1	Escherichia coli strain M6, complete genome	Chromosome	Escherichia coli
NZ_CP010187.1	Escherichia coli strain M6 plasmid A, complete genome	Plasmid	Escherichia coli
NZ_CP010188.1	Escherichia coli strain M6 plasmid B, complete genome	Plasmid	Escherichia coli
NZ_CP010189.1	Escherichia coli strain M6 plasmid C, complete genome	Plasmid	Escherichia coli
NZ_CP010190.1	Escherichia coli strain M6 plasmid D, complete genome	Plasmid	Escherichia coli
NZ_CP010191.1	Escherichia coli strain M8, complete genome	Chromosome	Escherichia coli
NZ_CP010192.1	Escherichia coli strain M8 plasmid A, complete genome	Plasmid	Escherichia coli
NZ_CP010193.1	Escherichia coli strain M8 plasmid B, complete genome	Plasmid	Escherichia coli
NZ_CP010194.1	Escherichia coli strain M8 plasmid C, complete genome	Plasmid	Escherichia coli
NZ_CP010195.1	Escherichia coli strain M8 plasmid D, complete genome	Plasmid	Escherichia coli
NZ_CP010196.1	Escherichia coli strain M9, complete genome	Chromosome	Escherichia coli
NZ_CP010197.1	Escherichia coli strain M9 plasmid A, complete genome	Plasmid	Escherichia coli
NZ_CP010198.1	Escherichia coli strain M9 plasmid B, complete genome	Plasmid	Escherichia coli
NZ_CP010199.1	Escherichia coli strain M9 plasmid C, complete genome	Plasmid	Escherichia coli
NZ_CP010200.1	Escherichia coli strain M10, complete genome	Chromosome	Escherichia coli
NZ_CP010201.1	Escherichia coli strain M10 plasmid A, complete sequence	Plasmid	Escherichia coli
NZ_CP010202.1	Escherichia coli strain M10 plasmid B, complete sequence	Plasmid	Escherichia coli
NZ_CP010203.1	Escherichia coli strain M10 plasmid C, complete sequence	Plasmid	Escherichia coli
NZ_CP010204.1	Escherichia coli strain M10 plasmid D, complete sequence	Plasmid	Escherichia coli
NZ_CP010205.1	Escherichia coli strain M10 plasmid E, complete sequence	Plasmid	Escherichia coli
NZ_CP010206.1	Escherichia coli strain M11, complete genome	Chromosome	Escherichia coli
NZ_CP010207.1	Escherichia coli strain M11 plasmid A, complete sequence	Plasmid	Escherichia coli
NZ_CP010208.1	Escherichia coli strain M11 plasmid B, complete sequence	Plasmid	Escherichia coli
NZ_CP010209.1	Escherichia coli strain M11 plasmid C, complete sequence	Plasmid	Escherichia coli
NZ_CP010210.1	Escherichia coli strain M11 plasmid D, complete sequence	Plasmid	Escherichia coli
NZ_CP010211.1	Escherichia coli strain M11 plasmid E, complete sequence	Plasmid	Escherichia coli
NZ_CP010212.1	Escherichia coli strain M11 plasmid F, complete sequence	Plasmid	Escherichia coli
NZ_CP010213.1	Escherichia coli strain M15, complete genome	Chromosome	Escherichia coli
NZ_CP010214.1	Escherichia coli strain M15 plasmid A, complete sequence	Plasmid	Escherichia coli
NZ_CP010215.1	Escherichia coli strain M15 plasmid B, complete sequence	Plasmid	Escherichia coli
NZ_CP010216.1	Escherichia coli strain M15 plasmid C, complete sequence	Plasmid	Escherichia coli
NZ_CP010217.1	Escherichia coli strain M15 plasmid D, complete sequence	Plasmid	Escherichia coli
NZ_CP010218.1	Escherichia coli strain M15 plasmid E, complete sequence	Plasmid	Escherichia coli
NZ_CP010219.1	Escherichia coli strain M18, complete genome	Chromosome	Escherichia coli
NZ_CP010220.1	Escherichia coli strain M18 plasmid A, complete sequence	Plasmid	Escherichia coli
NZ_CP010221.1	Escherichia coli strain M19, complete genome	Chromosome	Escherichia coli
NZ_CP010222.1	Escherichia coli strain M19 plasmid A, complete sequence	Plasmid	Escherichia coli
NZ_CP010223.1	Escherichia coli strain M19 plasmid B, complete sequence	Plasmid	Escherichia coli
NZ_CP010224.1	Escherichia coli strain M19 plasmid C, complete sequence	Plasmid	Escherichia coli
NZ_CP010225.1	Escherichia coli strain M19 plasmid D, complete sequence	Plasmid	Escherichia coli
NZ_CP010226.1	Escherichia coli strain S1, complete genome	Chromosome	Escherichia coli
NZ_CP010227.1	Escherichia coli strain S1 plasmid A, complete sequence	Plasmid	Escherichia coli
NZ_CP010231.1	Escherichia coli strain S30, complete genome	Chromosome	Escherichia coli
NZ_CP010232.1	Escherichia coli strain S30 plasmid A, complete sequence	Plasmid	Escherichia coli
NZ_CP010233.1	Escherichia coli strain S30 plasmid B, complete sequence	Plasmid	Escherichia coli
NZ_CP010234.1	Escherichia coli strain S30 plasmid C, complete sequence	Plasmid	Escherichia coli
NZ_CP010238.1	Escherichia coli strain S50, complete genome	Chromosome	Escherichia coli
NZ_CP010239.1	Escherichia coli strain S50 plasmid A, complete sequence	Plasmid	Escherichia coli
NZ_CP010240.1	Escherichia coli strain C7, complete genome	Chromosome	Escherichia coli
NZ_CP010241.1	Escherichia coli strain C7 plasmid A, complete sequence	Plasmid	Escherichia coli
NZ_CP010242.1	Escherichia coli strain S56, complete genome	Chromosome	Escherichia coli
NZ_CP010243.1	Escherichia coli strain S56 plasmid A, complete sequence	Plasmid	Escherichia coli
NZ_CP010244.1	Escherichia coli strain S56 plasmid B, complete sequence	Plasmid	Escherichia coli
NZ_CP010245.1	Escherichia coli strain S56 plasmid C, complete sequence	Plasmid	Escherichia coli
NZ_CP017631.1	Escherichia coli SLK172, complete genome	Chromosome	Escherichia coli
NZ_CP017632.1	Escherichia coli SLK172 plasmid pSLK172-1, complete sequence	Plasmid	Escherichia coli
NZ_CP017633.1	Escherichia coli SLK172 plasmid pSLK172-2, complete sequence	Plasmid	Escherichia coli
NZ_CP018770.2	Escherichia coli strain 2016C-3936C1 chromosome, complete genome	Chromosome	Escherichia coli
NZ_CP018773.2	Escherichia coli strain 2016C-3936C1 plasmid pMCR-1-CT, complete sequence	Plasmid	Escherichia coli
NZ_CP018771.2	Escherichia coli strain 2016C-3936C1 plasmid unnamed1, complete sequence	Plasmid	Escherichia coli
NZ_CP018772.1	Escherichia coli strain 2016C-3936C1 plasmid unnamed2 sequence	Plasmid	Escherichia coli
NZ_CP018774.2	Escherichia coli strain 2016C-3936C1 plasmid unnamed4 sequence	Plasmid	Escherichia coli
NZ_CP018775.2	Escherichia coli strain 2016C-3936C1 plasmid unnamed5 sequence	Plasmid	Escherichia coli
NZ_CP019213.1	Escherichia coli strain WCHEC1613, complete genome	Chromosome	Escherichia coli
NZ_CP019215.1	Escherichia coli strain WCHEC1613 plasmid pI1_WCHEC1613, complete sequence	Plasmid	Escherichia coli
NZ_CP019214.1	Escherichia coli strain WCHEC1613 plasmid pMCR_WCHEC1613, complete sequence	Plasmid	Escherichia coli
NZ_CP019216.1	Escherichia coli strain WCHEC1613 plasmid pP_WCHEC1613, complete sequence	Plasmid	Escherichia coli
NZ_CP019903.1	Escherichia coli strain MDR_56 chromosome, complete genome	Chromosome	Escherichia coli
NZ_CP019908.1	Escherichia coli strain MDR_56 plasmid pMCR1-NY, complete sequence	Plasmid	Escherichia coli
NZ_CP019904.1	Escherichia coli strain MDR_56 plasmid unnamed1, complete sequence	Plasmid	Escherichia coli
NZ_CP019907.1	Escherichia coli strain MDR_56 plasmid unnamed2, complete sequence	Plasmid	Escherichia coli
NZ_CP019909.1	Escherichia coli strain MDR_56 plasmid unnamed3, complete sequence	Plasmid	Escherichia coli
NZ_CP019910.1	Escherichia coli strain MDR_56 plasmid unnamed4, complete sequence	Plasmid	Escherichia coli
NZ_CP019906.1	Escherichia coli strain MDR_56 plasmid unnamed5, complete sequence	Plasmid	Escherichia coli
NZ_CP019905.1	Escherichia coli strain MDR_56 plasmid unnamed6, complete sequence	Plasmid	Escherichia coli
NZ_CP018948.1	Escherichia coli strain Ecol_224 chromosome, complete genome	Chromosome	Escherichia coli
NZ_CP018947.1	Escherichia coli strain Ecol_224 plasmid pEC224_1, complete sequence	Plasmid	Escherichia coli
NZ_CP018946.1	Escherichia coli strain Ecol_224 plasmid pEC224_2, complete sequence	Plasmid	Escherichia coli
NZ_CP018944.1	Escherichia coli strain Ecol_224 plasmid pEC224_4, complete sequence	Plasmid	Escherichia coli
NZ_CP018943.1	Escherichia coli strain Ecol_224 plasmid pEC224_5, complete sequence	Plasmid	Escherichia coli
NZ_CP018942.1	Escherichia coli strain Ecol_224 plasmid pEC224_6, complete sequence	Plasmid	Escherichia coli
NZ_CP018941.1	Escherichia coli strain Ecol_224 plasmid pEC224_7, complete sequence	Plasmid	Escherichia coli
NZ_CP018940.1	Escherichia coli strain Ecol_224 plasmid pEC224_8, complete sequence	Plasmid	Escherichia coli
NZ_CP018945.1	Escherichia coli strain Ecol_224 plasmid pEC224_KPC, complete sequence	Plasmid	Escherichia coli
NZ_CP018953.1	Escherichia coli strain Ecol_276 chromosome, complete genome	Chromosome	Escherichia coli
NZ_CP018952.1	Escherichia coli strain Ecol_276 plasmid pEC276_1, complete sequence	Plasmid	Escherichia coli
NZ_CP018951.1	Escherichia coli strain Ecol_276 plasmid pEC276_2, complete sequence	Plasmid	Escherichia coli
NZ_CP018950.1	Escherichia coli strain Ecol_276 plasmid pEC276_3, complete sequence	Plasmid	Escherichia coli
NZ_CP018949.1	Escherichia coli strain Ecol_276 plasmid pEC276_KPC, complete sequence	Plasmid	Escherichia coli
NZ_CP018957.1	Escherichia coli strain Ecol_316 chromosome, complete genome	Chromosome	Escherichia coli
NZ_CP018955.1	Escherichia coli strain Ecol_316 plasmid pEC316_2, complete sequence	Plasmid	Escherichia coli
NZ_CP018954.1	Escherichia coli strain Ecol_316 plasmid pEC316_3, complete sequence	Plasmid	Escherichia coli
NZ_CP018956.1	Escherichia coli strain Ecol_316 plasmid pEC316_KPC, complete sequence	Plasmid	Escherichia coli
NZ_CP018965.1	Escherichia coli strain Ecol_517 chromosome, complete genome	Chromosome	Escherichia coli
NZ_CP018964.1	Escherichia coli strain Ecol_517 plasmid pEC517_1, complete sequence	Plasmid	Escherichia coli
NZ_CP018963.1	Escherichia coli strain Ecol_517 plasmid pEC517_KPC, complete sequence	Plasmid	Escherichia coli
NZ_CP018970.1	Escherichia coli strain Ecol_542 chromosome, complete genome	Chromosome	Escherichia coli
NZ_CP018969.1	Escherichia coli strain Ecol_542 plasmid pEC542_1, complete sequence	Plasmid	Escherichia coli
NZ_CP018967.1	Escherichia coli strain Ecol_542 plasmid pEC542_3, complete sequence	Plasmid	Escherichia coli
NZ_CP018966.1	Escherichia coli strain Ecol_542 plasmid pEC542_4, complete sequence	Plasmid	Escherichia coli
NZ_CP018968.1	Escherichia coli strain Ecol_542 plasmid pEC542_KPC, complete sequence	Plasmid	Escherichia coli
NZ_CP020048.1	Escherichia coli strain AR_0118, complete genome	Chromosome	Escherichia coli
NC_017960.1	Enterococcus faecium DO chromosome, complete genome	Chromosome	Enterococcus faecium
NC_017961.1	Enterococcus faecium DO plasmid 1, complete sequence	Plasmid	Enterococcus faecium
NC_017962.1	Enterococcus faecium DO plasmid 2, complete sequence	Plasmid	Enterococcus faecium
NC_017963.1	Enterococcus faecium DO plasmid 3, complete sequence	Plasmid	Enterococcus faecium
NC_017022.1	Enterococcus faecium Aus0004, complete genome	Chromosome	Enterococcus faecium
NC_017032.1	Enterococcus faecium Aus0004 plasmid AUS0004_p1, complete sequence	Plasmid	Enterococcus faecium
NC_017023.1	Enterococcus faecium Aus0004 plasmid AUS0004_p2, complete sequence	Plasmid	Enterococcus faecium
NC_017024.1	Enterococcus faecium Aus0004 plasmid AUS0004_p3, complete sequence	Plasmid	Enterococcus faecium
NC_020207.1	Enterococcus faecium NRRL B-2354, complete genome	Chromosome	Enterococcus faecium
NC_020208.1	Enterococcus faecium NRRL B-2354 plasmid pNB2354_1, complete sequence	Plasmid	Enterococcus faecium
NC_021994.1	Enterococcus faecium Aus0085, complete genome	Chromosome	Enterococcus faecium
NC_021987.1	Enterococcus faecium Aus0085 plasmid p1, complete sequence	Plasmid	Enterococcus faecium
NC_021995.1	Enterococcus faecium Aus0085 plasmid p2, complete sequence	Plasmid	Enterococcus faecium
NC_021988.1	Enterococcus faecium Aus0085 plasmid p3, complete sequence	Plasmid	Enterococcus faecium
NC_021989.1	Enterococcus faecium Aus0085 plasmid p4, complete sequence	Plasmid	Enterococcus faecium
NC_021996.1	Enterococcus faecium Aus0085 plasmid p5, complete sequence	Plasmid	Enterococcus faecium
NC_021990.1	Enterococcus faecium Aus0085 plasmid p6, complete sequence	Plasmid	Enterococcus faecium
NZ_CP006030.1	Enterococcus faecium T110, complete genome	Chromosome	Enterococcus faecium
NZ_CP006031.1	Enterococcus faecium T110 plasmid pEFT110, complete sequence	Plasmid	Enterococcus faecium
NZ_CP012522.1	Enterococcus faecium strain 64/3, complete genome	Chromosome	Enterococcus faecium
NZ_CP013009.1	Enterococcus faecium strain UW7606x64/3 TC1, complete genome	Chromosome	Enterococcus faecium
NZ_CP013010.1	Enterococcus faecium strain UW7606x64/3 TC1 plasmid pWCF-TC1, complete sequence	Plasmid	Enterococcus faecium
NZ_CP013994.1	Enterococcus faecium strain 6E6, complete genome	Chromosome	Enterococcus faecium
NZ_CP013995.1	Enterococcus faecium strain 6E6 plasmid unnamed1, complete sequence	Plasmid	Enterococcus faecium
NZ_CP013996.1	Enterococcus faecium strain 6E6 plasmid unnamed2, complete sequence	Plasmid	Enterococcus faecium
NZ_CP011828.1	Enterococcus faecium strain UW8175, complete genome	Chromosome	Enterococcus faecium
NZ_CP011829.1	Enterococcus faecium strain UW8175 plasmid unnamed1, complete sequence	Plasmid	Enterococcus faecium
NZ_CP011830.1	Enterococcus faecium strain UW8175 plasmid unnamed2, complete sequence	Plasmid	Enterococcus faecium
NZ_CP011831.1	Enterococcus faecium strain UW8175 plasmid unnamed3, complete sequence	Plasmid	Enterococcus faecium
NZ_CP011281.1	Enterococcus faecium strain E39, complete genome	Chromosome	Enterococcus faecium
NZ_CP011282.1	Enterococcus faecium strain E39 plasmid p1, complete sequence	Plasmid	Enterococcus faecium
NZ_CP011283.1	Enterococcus faecium strain E39 plasmid p2, complete sequence	Plasmid	Enterococcus faecium
NZ_CP015123.1	Enterococcus faecium strain E39 plasmid p3, complete sequence	Plasmid	Enterococcus faecium
NZ_CP011284.1	Enterococcus faecium strain E39 plasmid p4, complete sequence	Plasmid	Enterococcus faecium
NZ_CP011285.1	Enterococcus faecium strain E39 plasmid p5, complete sequence	Plasmid	Enterococcus faecium
NZ_CP012430.1	Enterococcus faecium strain ISMMS_VRE_1, complete genome	Chromosome	Enterococcus faecium
NZ_CP012432.1	Enterococcus faecium strain ISMMS_VRE_1 plasmid ISMMS_VRE_p1, complete sequence	Plasmid	Enterococcus faecium
NZ_CP012431.1	Enterococcus faecium strain ISMMS_VRE_1 plasmid ISMMS_VRE_p2, complete sequence	Plasmid	Enterococcus faecium
NZ_CP012435.1	Enterococcus faecium strain ISMMS_VRE_1 plasmid ISMMS_VRE_p3, complete sequence	Plasmid	Enterococcus faecium
NZ_CP012434.1	Enterococcus faecium strain ISMMS_VRE_1 plasmid ISMMS_VRE_p4, complete sequence	Plasmid	Enterococcus faecium
NZ_CP012433.1	Enterococcus faecium strain ISMMS_VRE_1 plasmid ISMMS_VRE_p5, complete sequence	Plasmid	Enterococcus faecium
NZ_CP012460.1	Enterococcus faecium strain ISMMS_VRE_7, complete genome	Chromosome	Enterococcus faecium
NZ_CP012461.1	Enterococcus faecium strain ISMMS_VRE_7 plasmid ISMMS_VRE7_p1, complete sequence	Plasmid	Enterococcus faecium
NZ_CP012462.1	Enterococcus faecium strain ISMMS_VRE_7 plasmid ISMMS_VRE7_p2 sequence	Plasmid	Enterococcus faecium
NZ_CP012463.1	Enterococcus faecium strain ISMMS_VRE_7 plasmid ISMMS_VRE7_p3, complete sequence	Plasmid	Enterococcus faecium
NZ_CP012464.1	Enterococcus faecium strain ISMMS_VRE_7 plasmid ISMMS_VRE7_p4, complete sequence	Plasmid	Enterococcus faecium
NZ_CP016163.1	Enterococcus faecium strain ISMMS_VRE_11, complete genome	Chromosome	Enterococcus faecium
NZ_CP016164.1	Enterococcus faecium strain ISMMS_VRE_11 plasmid ISMMS_VRE11_p1 sequence	Plasmid	Enterococcus faecium
NZ_CP016165.1	Enterococcus faecium strain ISMMS_VRE_11 plasmid ISMMS_VRE11_p2, complete sequence	Plasmid	Enterococcus faecium
NZ_CP016166.1	Enterococcus faecium strain ISMMS_VRE_11 plasmid ISMMS_VRE11_p3 sequence	Plasmid	Enterococcus faecium
NZ_CP016167.1	Enterococcus faecium strain ISMMS_VRE_11 plasmid ISMMS_VRE11_p4 sequence	Plasmid	Enterococcus faecium
NZ_CP016168.1	Enterococcus faecium strain ISMMS_VRE_11 plasmid ISMMS_VRE11_p5 sequence	Plasmid	Enterococcus faecium
NZ_CP016169.1	Enterococcus faecium strain ISMMS_VRE_11 plasmid ISMMS_VRE11_p6 sequence	Plasmid	Enterococcus faecium
NZ_CP014529.1	Enterococcus faecium strain E745, complete genome	Chromosome	Enterococcus faecium
NZ_CP014530.1	Enterococcus faecium strain E745 plasmid pl1, complete sequence	Plasmid	Enterococcus faecium
NZ_CP014531.1	Enterococcus faecium strain E745 plasmid pl2, complete sequence	Plasmid	Enterococcus faecium
NZ_CP014532.1	Enterococcus faecium strain E745 plasmid pl3, complete sequence	Plasmid	Enterococcus faecium
NZ_CP014533.1	Enterococcus faecium strain E745 plasmid pl4, complete sequence	Plasmid	Enterococcus faecium
NZ_CP014534.1	Enterococcus faecium strain E745 plasmid pl5, complete sequence	Plasmid	Enterococcus faecium
NZ_CP014535.1	Enterococcus faecium strain E745 plasmid pl6, complete sequence	Plasmid	Enterococcus faecium
NZ_CP018065.1	Enterococcus faecium strain E1, complete genome	Chromosome	Enterococcus faecium
NZ_CP018068.1	Enterococcus faecium strain E1 plasmid pE1_13, complete sequence	Plasmid	Enterococcus faecium
NZ_CP018066.1	Enterococcus faecium strain E1 plasmid pE1_230, complete sequence	Plasmid	Enterococcus faecium
NZ_CP018067.1	Enterococcus faecium strain E1 plasmid pE1_29, complete sequence	Plasmid	Enterococcus faecium
NZ_CP018069.1	Enterococcus faecium strain E1 plasmid pE1_3, complete sequence	Plasmid	Enterococcus faecium
NZ_CP018071.1	Enterococcus faecium strain VRE001, complete genome	Chromosome	Enterococcus faecium
NZ_CP018070.1	Enterococcus faecium strain VRE001 plasmid unnamed1, complete sequence	Plasmid	Enterococcus faecium
NZ_CP018072.1	Enterococcus faecium strain VRE001 plasmid unnamed2, complete sequence	Plasmid	Enterococcus faecium
NZ_CP018073.1	Enterococcus faecium strain VRE001 plasmid unnamed3, complete sequence	Plasmid	Enterococcus faecium
NZ_CP018828.1	Enterococcus faecium strain ISMMS_VRE_12, complete genome	Chromosome	Enterococcus faecium
NZ_CP018827.1	Enterococcus faecium strain ISMMS_VRE_12 plasmid p1_ISMMS_VRE12, complete sequence	Plasmid	Enterococcus faecium
NZ_CP018825.1	Enterococcus faecium strain ISMMS_VRE_12 plasmid p2_ISMMS_VRE12, complete sequence	Plasmid	Enterococcus faecium
NZ_CP018829.1	Enterococcus faecium strain ISMMS_VRE_12 plasmid p3_ISMMS_VRE12, complete sequence	Plasmid	Enterococcus faecium
NZ_CP018826.1	Enterococcus faecium strain ISMMS_VRE_12 plasmid p4_ISMMS_VRE12, complete sequence	Plasmid	Enterococcus faecium
NZ_CP018830.1	Enterococcus faecium strain ISMMS_VRE_9, complete genome	Chromosome	Enterococcus faecium
NZ_CP018832.1	Enterococcus faecium strain ISMMS_VRE_9 plasmid p1_ISMMS_VRE9, complete sequence	Plasmid	Enterococcus faecium
NZ_CP018831.1	Enterococcus faecium strain ISMMS_VRE_9 plasmid p2_ISMMS_VRE9, complete sequence	Plasmid	Enterococcus faecium
NZ_CP018834.1	Enterococcus faecium strain ISMMS_VRE_9 plasmid p3_ISMMS_VRE9, complete sequence	Plasmid	Enterococcus faecium
NZ_CP018833.1	Enterococcus faecium strain ISMMS_VRE_9 plasmid p4_ISMMS_VRE9, complete sequence	Plasmid	Enterococcus faecium
NZ_CP019208.1	Enterococcus faecium strain 2014-VREF-41, complete genome	Chromosome	Enterococcus faecium
NZ_CP019209.1	Enterococcus faecium strain 2014-VREF-41 plasmid p41-1, complete sequence	Plasmid	Enterococcus faecium
NZ_CP019210.1	Enterococcus faecium strain 2014-VREF-41 plasmid p41-2, complete sequence	Plasmid	Enterococcus faecium
NZ_CP019211.1	Enterococcus faecium strain 2014-VREF-41 plasmid p41-3, complete sequence	Plasmid	Enterococcus faecium
NZ_CP019212.1	Enterococcus faecium strain 2014-VREF-41 plasmid p41-4, complete sequence	Plasmid	Enterococcus faecium
NZ_CP019970.1	Enterococcus faecium isolate 2014-VREF-114, complete genome	Chromosome	Enterococcus faecium
NZ_CP019971.1	Enterococcus faecium isolate 2014-VREF-114 plasmid p114-1 sequence	Plasmid	Enterococcus faecium
NZ_CP019972.1	Enterococcus faecium isolate 2014-VREF-114 plasmid p114-2 sequence	Plasmid	Enterococcus faecium
NZ_CP019973.1	Enterococcus faecium isolate 2014-VREF-114 plasmid p114-3 sequence	Plasmid	Enterococcus faecium
NZ_CP019974.1	Enterococcus faecium isolate 2014-VREF-114 plasmid p114-4 sequence	Plasmid	Enterococcus faecium
NZ_CP019975.1	Enterococcus faecium isolate 2014-VREF-114 plasmid p114-5 sequence	Plasmid	Enterococcus faecium
NZ_CP019976.1	Enterococcus faecium isolate 2014-VREF-114 plasmid p114-6 sequence	Plasmid	Enterococcus faecium
NZ_CP019992.1	Enterococcus faecium isolate 2014-VREF-268, complete genome	Chromosome	Enterococcus faecium
NZ_CP019993.1	Enterococcus faecium isolate 2014-VREF-268 plasmid p268-1, complete sequence	Plasmid	Enterococcus faecium
NZ_CP019994.1	Enterococcus faecium isolate 2014-VREF-268 plasmid p268-2 sequence	Plasmid	Enterococcus faecium
NZ_CP019995.1	Enterococcus faecium isolate 2014-VREF-268 plasmid p268-3 sequence	Plasmid	Enterococcus faecium
NZ_CP019988.1	Enterococcus faecium isolate 2014-VREF-63, complete genome	Chromosome	Enterococcus faecium
NZ_CP019989.1	Enterococcus faecium isolate 2014-VREF-63 plasmid p63-1, complete sequence	Plasmid	Enterococcus faecium
NZ_CP019990.1	Enterococcus faecium isolate 2014-VREF-63 plasmid p63-2, complete sequence	Plasmid	Enterococcus faecium
NZ_CP019991.1	Enterococcus faecium isolate 2014-VREF-63 plasmid p63-3 sequence	Plasmid	Enterococcus faecium
NZ_LN999844.1	Enterococcus faecium isolate EFE10021 genome assembly, chromosome: chr	Chromosome	Enterococcus faecium
NZ_LT598663.1	Enterococcus faecium isolate Ef_aus00233 genome assembly, chromosome: 1	Chromosome	Enterococcus faecium
NZ_LT598664.1	Enterococcus faecium isolate Ef_aus00233 genome assembly, plasmid: 2	Plasmid	Enterococcus faecium
NZ_LT598665.1	Enterococcus faecium isolate Ef_aus00233 genome assembly, plasmid: 3	Plasmid	Enterococcus faecium
NZ_LT598666.1	Enterococcus faecium isolate Ef_aus00233 genome assembly, plasmid: 4	Plasmid	Enterococcus faecium
NZ_LT598667.1	Enterococcus faecium isolate Ef_aus00233 genome assembly, plasmid: 5	Plasmid	Enterococcus faecium
NZ_LT598668.1	Enterococcus faecium isolate Ef_aus00233 genome assembly, plasmid: 6	Plasmid	Enterococcus faecium

## Sheet: Supplementary_S2
Accession	Description	type	species
NZ_CP011647.1	Klebsiella pneumoniae strain CAV1596, complete genome	Chromosome	Klebsiella pneumoniae
NZ_CP011643.1	Klebsiella pneumoniae strain CAV1596 plasmid pCAV1596-2927, complete sequence	Plasmid	Klebsiella pneumoniae
NZ_CP011644.1	Klebsiella pneumoniae strain CAV1596 plasmid pCAV1596-41, complete sequence	Plasmid	Klebsiella pneumoniae
NZ_CP011645.1	Klebsiella pneumoniae strain CAV1596 plasmid pKPC_CAV1596-78, complete sequence	Plasmid	Klebsiella pneumoniae
NZ_CP011646.1	Klebsiella pneumoniae strain CAV1596 plasmid pKPC_CAV1596-97, complete sequence	Plasmid	Klebsiella pneumoniae
NZ_CP015025.1	Klebsiella pneumoniae strain Kpn223, complete genome	Chromosome	Klebsiella pneumoniae
NZ_CP015026.1	Klebsiella pneumoniae strain Kpn223 plasmid pKPN-065, complete sequence	Plasmid	Klebsiella pneumoniae
NZ_CP011578.1	Klebsiella pneumoniae strain CAV1392, complete genome	Chromosome	Klebsiella pneumoniae
NZ_CP011577.1	Klebsiella pneumoniae strain CAV1392 plasmid pCAV1392-131, complete sequence	Plasmid	Klebsiella pneumoniae
NZ_CP011576.1	Klebsiella pneumoniae strain CAV1392 plasmid pCAV1392-50, complete sequence	Plasmid	Klebsiella pneumoniae
NZ_CP011575.1	Klebsiella pneumoniae strain CAV1392 plasmid pKPC_CAV1392, complete sequence	Plasmid	Klebsiella pneumoniae
NZ_CP014647.1	Klebsiella pneumoniae strain KPNIH36, complete genome	Chromosome	Klebsiella pneumoniae
NZ_CP014648.1	Klebsiella pneumoniae strain KPNIH36 plasmid pKPN-821, complete sequence	Plasmid	Klebsiella pneumoniae
NZ_CP014649.1	Klebsiella pneumoniae strain KPNIH36 plasmid pKPN-fff, complete sequence	Plasmid	Klebsiella pneumoniae
NZ_CP014650.1	Klebsiella pneumoniae strain KPNIH36 plasmid pKpQIL-6e6, complete sequence	Plasmid	Klebsiella pneumoniae
NZ_CP008797.1	Klebsiella pneumoniae subsp. pneumoniae KPNIH24, complete genome	Chromosome	Klebsiella pneumoniae
NZ_CP008798.1	Klebsiella pneumoniae subsp. pneumoniae KPNIH24 plasmid pKPC-484, complete sequence	Plasmid	Klebsiella pneumoniae
NZ_CP008799.1	Klebsiella pneumoniae subsp. pneumoniae KPNIH24 plasmid pKPN-819, complete sequence	Plasmid	Klebsiella pneumoniae
NZ_CP008800.1	Klebsiella pneumoniae subsp. pneumoniae KPNIH24 plasmid pKPN-e44, complete sequence	Plasmid	Klebsiella pneumoniae
NZ_CP008827.1	Klebsiella pneumoniae subsp. pneumoniae KPNIH1, complete genome	Chromosome	Klebsiella pneumoniae
NZ_CP008828.1	Klebsiella pneumoniae subsp. pneumoniae KPNIH1 plasmid pAAC154-a50, complete sequence	Plasmid	Klebsiella pneumoniae
NZ_CP008829.1	Klebsiella pneumoniae subsp. pneumoniae KPNIH1 plasmid pKPN-498, complete sequence	Plasmid	Klebsiella pneumoniae
NZ_CP008830.1	Klebsiella pneumoniae subsp. pneumoniae KPNIH1 plasmid pKpQIL-6e6, complete sequence	Plasmid	Klebsiella pneumoniae
NZ_CP007727.1	Klebsiella pneumoniae subsp. pneumoniae KPNIH10, complete genome	Chromosome	Klebsiella pneumoniae
NZ_CP007728.1	Klebsiella pneumoniae subsp. pneumoniae KPNIH10 plasmid pAAC154-a50, complete sequence	Plasmid	Klebsiella pneumoniae
NZ_CP007729.1	Klebsiella pneumoniae subsp. pneumoniae KPNIH10 plasmid pKPN-498, complete sequence	Plasmid	Klebsiella pneumoniae
NZ_CP007730.1	Klebsiella pneumoniae subsp. pneumoniae KPNIH10 plasmid pKpQIL-6e6, complete sequence	Plasmid	Klebsiella pneumoniae
NZ_CP015130.1	Klebsiella pneumoniae strain Kpn555 chromosome, complete genome	Chromosome	Klebsiella pneumoniae
NZ_CP015131.1	Klebsiella pneumoniae strain Kpn555 plasmid pKPN-7c3, complete sequence	Plasmid	Klebsiella pneumoniae
NZ_CP015133.1	Klebsiella pneumoniae strain Kpn555 plasmid pKPN-d6b, complete sequence	Plasmid	Klebsiella pneumoniae
NZ_CP015132.1	Klebsiella pneumoniae strain Kpn555 plasmid pKPN-d90, complete sequence	Plasmid	Klebsiella pneumoniae
NZ_CP011624.1	Klebsiella pneumoniae strain CAV1344, complete genome	Chromosome	Klebsiella pneumoniae
NZ_CP011623.1	Klebsiella pneumoniae strain CAV1344 plasmid pCAV1344-250, complete sequence	Plasmid	Klebsiella pneumoniae
NZ_CP011619.1	Klebsiella pneumoniae strain CAV1344 plasmid pCAV1344-3741, complete sequence	Plasmid	Klebsiella pneumoniae
NZ_CP011620.1	Klebsiella pneumoniae strain CAV1344 plasmid pCAV1344-40, complete sequence	Plasmid	Klebsiella pneumoniae
NZ_CP011621.1	Klebsiella pneumoniae strain CAV1344 plasmid pCAV1344-78, complete sequence	Plasmid	Klebsiella pneumoniae
NZ_CP011622.1	Klebsiella pneumoniae strain CAV1344 plasmid pKPC_CAV1344, complete sequence	Plasmid	Klebsiella pneumoniae
NZ_CP013322.1	Klebsiella pneumoniae strain CAV1193, complete genome	Chromosome	Klebsiella pneumoniae
NZ_CP013324.1	Klebsiella pneumoniae strain CAV1193 plasmid pCAV1193-166, complete sequence	Plasmid	Klebsiella pneumoniae
NZ_CP013323.1	Klebsiella pneumoniae strain CAV1193 plasmid pCAV1193-258, complete sequence	Plasmid	Klebsiella pneumoniae
NZ_CP013321.1	Klebsiella pneumoniae strain CAV1193 plasmid pCAV1193-3741, complete sequence	Plasmid	Klebsiella pneumoniae
NZ_CP013326.1	Klebsiella pneumoniae strain CAV1193 plasmid pCAV1193-78, complete sequence	Plasmid	Klebsiella pneumoniae
NZ_CP013325.1	Klebsiella pneumoniae strain CAV1193 plasmid pKPC_CAV1193, complete sequence	Plasmid	Klebsiella pneumoniae
NZ_CP015159.1	Escherichia coli strain Eco889 chromosome, complete genome	Chromosome	Escherichia coli
NZ_CP015161.1	Escherichia coli strain Eco889 plasmid pECO-93a, complete sequence	Plasmid	Escherichia coli
NZ_CP015160.1	Escherichia coli strain Eco889 plasmid pECO-fce, complete sequence	Plasmid	Escherichia coli
NC_022648.1	Escherichia coli JJ1886, complete genome	Chromosome	Escherichia coli
NC_022661.1	Escherichia coli JJ1886 plasmid pJJ1886_1, complete sequence	Plasmid	Escherichia coli
NC_022649.1	Escherichia coli JJ1886 plasmid pJJ1886_2, complete sequence	Plasmid	Escherichia coli
NC_022662.1	Escherichia coli JJ1886 plasmid pJJ1886_3, complete sequence	Plasmid	Escherichia coli
NC_022650.1	Escherichia coli JJ1886 plasmid pJJ1886_4, complete sequence	Plasmid	Escherichia coli
NC_022651.1	Escherichia coli JJ1886 plasmid pJJ1886_5, complete sequence	Plasmid	Escherichia coli
NC_000913.3	Escherichia coli str. K-12 substr. MG1655, complete genome	Chromosome	Escherichia coli

## Sheet: Supplementary_S3
SEQUENCE	X.FILE	START	END	GENE	COVERAGE	COVERAGE_MAP	GAPS	X.COVERAGE	X.IDENTITY	DATABASE	ACCESSION	PRODUCT	Prob_Chromosome	Prob_Plasmid	Prediction	Contig_name	Contig_length	Species
BDLF01000002.1	GCA_001950635.1_ASM195063v1_genomic.fna.gz	30652	31827	oqxA_1	1-1176/1176	#N/A	0/0	100	99.23	resfinder	EU370913	oqxA_1	0.997956	0.00204373	Chromosome	BDLF01000002.1 Klebsiella pneumoniae DNA, contig: contig_2, strain: MRY10-808, whole genome shotgun sequence	371973	Klebsiella pneumoniae
BDLF01000002.1	GCA_001950635.1_ASM195063v1_genomic.fna.gz	31851	35003	oqxB_1	1-3153/3153	#N/A	0/0	100	98.95	resfinder	EU370913	oqxB_1	0.997956	0.00204373	Chromosome	BDLF01000002.1 Klebsiella pneumoniae DNA, contig: contig_2, strain: MRY10-808, whole genome shotgun sequence	371973	Klebsiella pneumoniae
BDLF01000003.1	GCA_001950635.1_ASM195063v1_genomic.fna.gz	221248	222108	blaSHV-33_1	1-861/861	#N/A	0/0	100	100	resfinder	AY037779	blaSHV-33_1	0.997185	0.00281537	Chromosome	BDLF01000003.1 Klebsiella pneumoniae DNA, contig: contig_3, strain: MRY10-808, whole genome shotgun sequence	651293	Klebsiella pneumoniae
BDLF01000050.1	GCA_001950635.1_ASM195063v1_genomic.fna.gz	33030	33449	fosA6_1	1-420/433	#N/A	0/0	97	98.33	resfinder	KU254579	fosA6_1	0.998992	0.00100814	Chromosome	BDLF01000050.1 Klebsiella pneumoniae DNA, contig: contig_50, strain: MRY10-808, whole genome shotgun sequence	48821	Klebsiella pneumoniae
BDLG01000001.1	GCA_001950655.1_ASM195065v1_genomic.fna.gz	496535	497395	blaSHV-110_1	1-861/861	#N/A	0/0	100	99.88	resfinder	HQ877615	blaSHV-110_1	0.998269	0.00173132	Chromosome	BDLG01000001.1 Klebsiella pneumoniae DNA, contig: contig_1, strain: MRY10-848, whole genome shotgun sequence	525259	Klebsiella pneumoniae
BDLG01000003.1	GCA_001950655.1_ASM195065v1_genomic.fna.gz	22711	23130	fosA_5	1-420/420	#N/A	0/0	100	100	resfinder	AFBO01000747	fosA_5	0.999369	0.00063103	Chromosome	BDLG01000003.1 Klebsiella pneumoniae DNA, contig: contig_3, strain: MRY10-848, whole genome shotgun sequence	261576	Klebsiella pneumoniae
BDLG01000007.1	GCA_001950655.1_ASM195065v1_genomic.fna.gz	54358	57510	oqxB_1	1-3153/3153	#N/A	0/0	100	98.57	resfinder	EU370913	oqxB_1	0.998997	0.00100251	Chromosome	BDLG01000007.1 Klebsiella pneumoniae DNA, contig: contig_7, strain: MRY10-848, whole genome shotgun sequence	89340	Klebsiella pneumoniae
BDLG01000007.1	GCA_001950655.1_ASM195065v1_genomic.fna.gz	57534	58709	oqxA_1	1-1176/1176	#N/A	0/0	100	99.23	resfinder	EU370913	oqxA_1	0.998997	0.00100251	Chromosome	BDLG01000007.1 Klebsiella pneumoniae DNA, contig: contig_7, strain: MRY10-848, whole genome shotgun sequence	89340	Klebsiella pneumoniae
BDLH01000030.1	GCA_001950675.1_ASM195067v1_genomic.fna.gz	26929	27348	fosA6_1	1-420/433	#N/A	0/0	97	99.76	resfinder	KU254579	fosA6_1	0.996691	0.00330895	Chromosome	BDLH01000030.1 Klebsiella pneumoniae DNA, contig: contig_30, strain: MRY10-897, whole genome shotgun sequence	42766	Klebsiella pneumoniae
BDLH01000035.1	GCA_001950675.1_ASM195067v1_genomic.fna.gz	127421	128596	oqxA_1	1-1176/1176	#N/A	0/0	100	99.23	resfinder	EU370913	oqxA_1	0.999283	0.000717376	Chromosome	BDLH01000035.1 Klebsiella pneumoniae DNA, contig: contig_35, strain: MRY10-897, whole genome shotgun sequence	134042	Klebsiella pneumoniae
BDLH01000035.1	GCA_001950675.1_ASM195067v1_genomic.fna.gz	124245	127397	oqxB_1	1-3153/3153	#N/A	0/0	100	98.86	resfinder	EU370913	oqxB_1	0.999283	0.000717376	Chromosome	BDLH01000035.1 Klebsiella pneumoniae DNA, contig: contig_35, strain: MRY10-897, whole genome shotgun sequence	134042	Klebsiella pneumoniae
BDLH01000037.1	GCA_001950675.1_ASM195067v1_genomic.fna.gz	54812	55672	blaSHV-28_1	1-861/861	#N/A	0/0	100	100	resfinder	HM751101	blaSHV-28_1	0.993627	0.00637305	Chromosome	BDLH01000037.1 Klebsiella pneumoniae DNA, contig: contig_37, strain: MRY10-897, whole genome shotgun sequence	67938	Klebsiella pneumoniae
BDQS01000001.1	GCA_002260885.1_ASM226088v1_genomic.fna.gz	2271341	2272201	blaSHV-1_9	1-861/861	#N/A	0/0	100	100	resfinder	HM751102	blaSHV-1_9	0.998887	0.00111263	Chromosome	BDQS01000001.1 Klebsiella pneumoniae DNA, contig: KP34E1nb01, strain: 34E1, whole genome shotgun sequence	5234391	Klebsiella pneumoniae
BDQS01000001.1	GCA_002260885.1_ASM226088v1_genomic.fna.gz	4126429	4126848	fosA6_1	1-420/433	#N/A	0/0	97	99.05	resfinder	KU254579	fosA6_1	0.998887	0.00111263	Chromosome	BDQS01000001.1 Klebsiella pneumoniae DNA, contig: KP34E1nb01, strain: 34E1, whole genome shotgun sequence	5234391	Klebsiella pneumoniae
BDQS01000001.1	GCA_002260885.1_ASM226088v1_genomic.fna.gz	762269	763444	oqxA_1	1-1176/1176	#N/A	0/0	100	99.23	resfinder	EU370913	oqxA_1	0.998887	0.00111263	Chromosome	BDQS01000001.1 Klebsiella pneumoniae DNA, contig: KP34E1nb01, strain: 34E1, whole genome shotgun sequence	5234391	Klebsiella pneumoniae
BDQS01000001.1	GCA_002260885.1_ASM226088v1_genomic.fna.gz	759093	762245	oqxB_1	1-3153/3153	#N/A	0/0	100	98.86	resfinder	EU370913	oqxB_1	0.998887	0.00111263	Chromosome	BDQS01000001.1 Klebsiella pneumoniae DNA, contig: KP34E1nb01, strain: 34E1, whole genome shotgun sequence	5234391	Klebsiella pneumoniae
BDQU01000001.1	GCA_002260725.1_ASM226072v1_genomic.fna.gz	4666866	4667285	fosA6_1	1-420/433	#N/A	0/0	97	98.81	resfinder	KU254579	fosA6_1	0.99849	0.0015102	Chromosome	BDQU01000001.1 Klebsiella pneumoniae DNA, contig: KA40B3nb01, strain: 40B3, whole genome shotgun sequence	5325729	Klebsiella pneumoniae
BDQU01000001.1	GCA_002260725.1_ASM226072v1_genomic.fna.gz	2758794	2759969	oqxA_1	1-1176/1176	#N/A	0/0	100	99.23	resfinder	EU370913	oqxA_1	0.99849	0.0015102	Chromosome	BDQU01000001.1 Klebsiella pneumoniae DNA, contig: KA40B3nb01, strain: 40B3, whole genome shotgun sequence	5325729	Klebsiella pneumoniae
BDQU01000001.1	GCA_002260725.1_ASM226072v1_genomic.fna.gz	1253644	1254504	blaSHV-99_1	1-861/861	#N/A	0/0	100	99.88	resfinder	AM941845	blaSHV-99_1	0.99849	0.0015102	Chromosome	BDQU01000001.1 Klebsiella pneumoniae DNA, contig: KA40B3nb01, strain: 40B3, whole genome shotgun sequence	5325729	Klebsiella pneumoniae
BDQU01000001.1	GCA_002260725.1_ASM226072v1_genomic.fna.gz	2759993	2763145	oqxB_1	1-3153/3153	#N/A	0/0	100	98.83	resfinder	EU370913	oqxB_1	0.99849	0.0015102	Chromosome	BDQU01000001.1 Klebsiella pneumoniae DNA, contig: KA40B3nb01, strain: 40B3, whole genome shotgun sequence	5325729	Klebsiella pneumoniae
BFAI01000125.1	GCA_002897415.1_ASM289741v1_genomic.fna.gz	14870	16045	oqxA_1	1-1176/1176	#N/A	0/0	100	99.23	resfinder	EU370913	oqxA_1	0.998472	0.00152803	Chromosome	BFAI01000125.1 Klebsiella pneumoniae MH17-016D DNA, contig_75_1, whole genome shotgun sequence	46734	Klebsiella pneumoniae
BFAI01000125.1	GCA_002897415.1_ASM289741v1_genomic.fna.gz	11694	14846	oqxB_1	1-3153/3153	#N/A	0/0	100	98.86	resfinder	EU370913	oqxB_1	0.998472	0.00152803	Chromosome	BFAI01000125.1 Klebsiella pneumoniae MH17-016D DNA, contig_75_1, whole genome shotgun sequence	46734	Klebsiella pneumoniae
BFAI01000180.1	GCA_002897415.1_ASM289741v1_genomic.fna.gz	15456	15875	fosA6_1	1-420/433	#N/A	0/0	97	99.76	resfinder	KU254579	fosA6_1	0.99545	0.00454976	Chromosome	BFAI01000180.1 Klebsiella pneumoniae MH17-016D DNA, contig_118_1, whole genome shotgun sequence	16236	Klebsiella pneumoniae
BFAI01000311.1	GCA_002897415.1_ASM289741v1_genomic.fna.gz	451	1326	blaCTX-M-15_23	1-876/876	#N/A	0/0	100	100	resfinder	DQ302097	Alternate name; UOE-1	0.799223	0.200777	Chromosome	BFAI01000311.1 Klebsiella pneumoniae MH17-016D DNA, contig_220_1, whole genome shotgun sequence	2864	Klebsiella pneumoniae
BFCP01000032.1	GCA_003114995.1_ASM311499v1_genomic.fna.gz	6445	6864	fosA6_1	1-420/433	#N/A	0/0	97	98.81	resfinder	KU254579	fosA6_1	0.999333	0.000666616	Chromosome	BFCP01000032.1 Klebsiella pneumoniae MH17-004D DNA, contig_18_1, whole genome shotgun sequence	77018	Klebsiella pneumoniae
BFCP01000109.1	GCA_003114995.1_ASM311499v1_genomic.fna.gz	22898	26050	oqxB_1	1-3153/3153	#N/A	0/0	100	100	resfinder	EU370913	oqxB_1	0.998856	0.00114419	Chromosome	BFCP01000109.1 Klebsiella pneumoniae MH17-004D DNA, contig_71_2, whole genome shotgun sequence	57945	Klebsiella pneumoniae
BFCP01000109.1	GCA_003114995.1_ASM311499v1_genomic.fna.gz	26074	27249	oqxA_1	1-1176/1176	#N/A	0/0	100	100	resfinder	EU370913	oqxA_1	0.998856	0.00114419	Chromosome	BFCP01000109.1 Klebsiella pneumoniae MH17-004D DNA, contig_71_2, whole genome shotgun sequence	57945	Klebsiella pneumoniae
BFCP01000116.1	GCA_003114995.1_ASM311499v1_genomic.fna.gz	26950	27810	blaSHV-11_2	1-861/861	#N/A	0/0	100	100	resfinder	HM751098	Alternate name; SHV-1-2a	0.997337	0.00266347	Chromosome	BFCP01000116.1 Klebsiella pneumoniae MH17-004D DNA, contig_75_1, whole genome shotgun sequence	156697	Klebsiella pneumoniae
BFCQ01000008.1	GCA_003115015.1_ASM311501v1_genomic.fna.gz	210493	211668	oqxA_1	1-1176/1176	#N/A	0/0	100	99.23	resfinder	EU370913	oqxA_1	0.999546	0.000454176	Chromosome	BFCQ01000008.1 Klebsiella pneumoniae MH15-289M DNA, contig_8, whole genome shotgun sequence	242317	Klebsiella pneumoniae
BFCQ01000008.1	GCA_003115015.1_ASM311501v1_genomic.fna.gz	207317	210469	oqxB_1	1-3153/3153	#N/A	0/0	100	98.86	resfinder	EU370913	oqxB_1	0.999546	0.000454176	Chromosome	BFCQ01000008.1 Klebsiella pneumoniae MH15-289M DNA, contig_8, whole genome shotgun sequence	242317	Klebsiella pneumoniae
BFCQ01000024.1	GCA_003115015.1_ASM311501v1_genomic.fna.gz	70178	70597	fosA6_1	1-420/433	#N/A	0/0	97	98.81	resfinder	KU254579	fosA6_1	0.998383	0.00161748	Chromosome	BFCQ01000024.1 Klebsiella pneumoniae MH15-289M DNA, contig_24, whole genome shotgun sequence	84525	Klebsiella pneumoniae
BFCQ01000059.1	GCA_003115015.1_ASM311501v1_genomic.fna.gz	115801	116661	blaSHV-11_2	1-861/861	#N/A	0/0	100	100	resfinder	HM751098	Alternate name; SHV-1-2a	0.996326	0.00367388	Chromosome	BFCQ01000059.1 Klebsiella pneumoniae MH15-289M DNA, contig_59, whole genome shotgun sequence	144594	Klebsiella pneumoniae
BFCR01000042.1	GCA_003115035.1_ASM311503v1_genomic.fna.gz	13969	14388	fosA6_1	1-420/433	#N/A	0/0	97	98.81	resfinder	KU254579	fosA6_1	0.999269	0.000730592	Chromosome	BFCR01000042.1 Klebsiella pneumoniae MH16-398D DNA, contig_12_1, whole genome shotgun sequence	84776	Klebsiella pneumoniae
BFCR01000053.1	GCA_003115035.1_ASM311503v1_genomic.fna.gz	43223	44083	blaSHV-11_2	1-861/861	#N/A	0/0	100	100	resfinder	HM751098	Alternate name; SHV-1-2a	0.995398	0.00460167	Chromosome	BFCR01000053.1 Klebsiella pneumoniae MH16-398D DNA, contig_17_2, whole genome shotgun sequence	72056	Klebsiella pneumoniae
BFCR01000091.1	GCA_003115035.1_ASM311503v1_genomic.fna.gz	31889	35041	oqxB_1	1-3153/3153	#N/A	0/0	100	98.86	resfinder	EU370913	oqxB_1	0.997837	0.00216348	Chromosome	BFCR01000091.1 Klebsiella pneumoniae MH16-398D DNA, contig_36_1, whole genome shotgun sequence	57897	Klebsiella pneumoniae
BFCR01000091.1	GCA_003115035.1_ASM311503v1_genomic.fna.gz	30690	31865	oqxA_1	1-1176/1176	#N/A	0/0	100	99.23	resfinder	EU370913	oqxA_1	0.997837	0.00216348	Chromosome	BFCR01000091.1 Klebsiella pneumoniae MH16-398D DNA, contig_36_1, whole genome shotgun sequence	57897	Klebsiella pneumoniae
BFCS01000009.1	GCA_003115055.1_ASM311505v1_genomic.fna.gz	353146	353565	fosA6_1	1-420/433	#N/A	0/0	97	98.81	resfinder	KU254579	fosA6_1	0.996406	0.00359441	Chromosome	BFCS01000009.1 Klebsiella pneumoniae MH15-258M DNA, contig_5_1, whole genome shotgun sequence	367533	Klebsiella pneumoniae
BFCS01000036.1	GCA_003115055.1_ASM311505v1_genomic.fna.gz	28178	29038	blaSHV-11_2	1-861/861	#N/A	0/0	100	100	resfinder	HM751098	Alternate name; SHV-1-2a	0.997745	0.00225455	Chromosome	BFCS01000036.1 Klebsiella pneumoniae MH15-258M DNA, contig_23_1, whole genome shotgun sequence	143054	Klebsiella pneumoniae
BFCS01000090.1	GCA_003115055.1_ASM311505v1_genomic.fna.gz	22905	26057	oqxB_1	1-3153/3153	#N/A	0/0	100	98.86	resfinder	EU370913	oqxB_1	0.998828	0.00117217	Chromosome	BFCS01000090.1 Klebsiella pneumoniae MH15-258M DNA, contig_53_1, whole genome shotgun sequence	58052	Klebsiella pneumoniae
BFCS01000090.1	GCA_003115055.1_ASM311505v1_genomic.fna.gz	26081	27256	oqxA_1	1-1176/1176	#N/A	0/0	100	99.23	resfinder	EU370913	oqxA_1	0.998828	0.00117217	Chromosome	BFCS01000090.1 Klebsiella pneumoniae MH15-258M DNA, contig_53_1, whole genome shotgun sequence	58052	Klebsiella pneumoniae
BFCT01000032.1	GCA_003115075.1_ASM311507v1_genomic.fna.gz	128822	129682	blaSHV-11_2	1-861/861	#N/A	0/0	100	100	resfinder	HM751098	Alternate name; SHV-1-2a	0.996793	0.00320747	Chromosome	BFCT01000032.1 Klebsiella pneumoniae MH15-208H DNA, contig_10_1, whole genome shotgun sequence	339132	Klebsiella pneumoniae
BFCT01000037.1	GCA_003115075.1_ASM311507v1_genomic.fna.gz	65315	65734	fosA_3	1-420/420	#N/A	0/0	100	99.76	resfinder	ACWO01000079	fosA_3	0.998237	0.0017631	Chromosome	BFCT01000037.1 Klebsiella pneumoniae MH15-208H DNA, contig_12_3, whole genome shotgun sequence	70402	Klebsiella pneumoniae
BFCT01000047.1	GCA_003115075.1_ASM311507v1_genomic.fna.gz	40494	43646	oqxB_1	1-3153/3153	#N/A	0/0	100	100	resfinder	EU370913	oqxB_1	0.995725	0.00427517	Chromosome	BFCT01000047.1 Klebsiella pneumoniae MH15-208H DNA, contig_19_1, whole genome shotgun sequence	98041	Klebsiella pneumoniae
BFCT01000047.1	GCA_003115075.1_ASM311507v1_genomic.fna.gz	39295	40470	oqxA_1	1-1176/1176	#N/A	0/0	100	100	resfinder	EU370913	oqxA_1	0.995725	0.00427517	Chromosome	BFCT01000047.1 Klebsiella pneumoniae MH15-208H DNA, contig_19_1, whole genome shotgun sequence	98041	Klebsiella pneumoniae
BFCU01000007.1	GCA_003115095.1_ASM311509v1_genomic.fna.gz	60478	61338	blaSHV-11_2	1-861/861	#N/A	0/0	100	100	resfinder	HM751098	Alternate name; SHV-1-2a	0.997656	0.00234374	Chromosome	BFCU01000007.1 Klebsiella pneumoniae MH13-191M DNA, contig_4_1, whole genome shotgun sequence	190159	Klebsiella pneumoniae
BFCU01000009.1	GCA_003115095.1_ASM311509v1_genomic.fna.gz	40494	43646	oqxB_1	1-3153/3153	#N/A	0/0	100	100	resfinder	EU370913	oqxB_1	0.997871	0.002129	Chromosome	BFCU01000009.1 Klebsiella pneumoniae MH13-191M DNA, contig_6_1, whole genome shotgun sequence	250849	Klebsiella pneumoniae
BFCU01000009.1	GCA_003115095.1_ASM311509v1_genomic.fna.gz	39295	40470	oqxA_1	1-1176/1176	#N/A	0/0	100	100	resfinder	EU370913	oqxA_1	0.997871	0.002129	Chromosome	BFCU01000009.1 Klebsiella pneumoniae MH13-191M DNA, contig_6_1, whole genome shotgun sequence	250849	Klebsiella pneumoniae
BFCU01000035.1	GCA_003115095.1_ASM311509v1_genomic.fna.gz	147925	148344	fosA_3	1-420/420	#N/A	0/0	100	99.76	resfinder	ACWO01000079	fosA_3	0.998171	0.00182922	Chromosome	BFCU01000035.1 Klebsiella pneumoniae MH13-191M DNA, contig_28_1, whole genome shotgun sequence	172929	Klebsiella pneumoniae
BFCV01000009.1	GCA_003115115.1_ASM311511v1_genomic.fna.gz	128782	129642	blaSHV-11_2	1-861/861	#N/A	0/0	100	100	resfinder	HM751098	Alternate name; SHV-1-2a	0.996251	0.00374938	Chromosome	BFCV01000009.1 Klebsiella pneumoniae MH13-055M DNA, contig_9, whole genome shotgun sequence	157576	Klebsiella pneumoniae
BFCV01000014.1	GCA_003115115.1_ASM311511v1_genomic.fna.gz	65275	65694	fosA_3	1-420/420	#N/A	0/0	100	99.76	resfinder	ACWO01000079	fosA_3	0.998141	0.00185944	Chromosome	BFCV01000014.1 Klebsiella pneumoniae MH13-055M DNA, contig_14, whole genome shotgun sequence	70089	Klebsiella pneumoniae
BFCV01000030.1	GCA_003115115.1_ASM311511v1_genomic.fna.gz	210339	211514	oqxA_1	1-1176/1176	#N/A	0/0	100	100	resfinder	EU370913	oqxA_1	0.999218	0.00078233	Chromosome	BFCV01000030.1 Klebsiella pneumoniae MH13-055M DNA, contig_30, whole genome shotgun sequence	250845	Klebsiella pneumoniae
BFCV01000030.1	GCA_003115115.1_ASM311511v1_genomic.fna.gz	207163	210315	oqxB_1	1-3153/3153	#N/A	0/0	100	100	resfinder	EU370913	oqxB_1	0.999218	0.00078233	Chromosome	BFCV01000030.1 Klebsiella pneumoniae MH13-055M DNA, contig_30, whole genome shotgun sequence	250845	Klebsiella pneumoniae
BFCW01000016.1	GCA_003115135.1_ASM311513v1_genomic.fna.gz	50176	53328	oqxB_1	1-3153/3153	#N/A	0/0	100	98.89	resfinder	EU370913	oqxB_1	0.997824	0.00217575	Chromosome	BFCW01000016.1 Klebsiella pneumoniae MH17-010D DNA, contig_5_4, whole genome shotgun sequence	58335	Klebsiella pneumoniae
BFCW01000016.1	GCA_003115135.1_ASM311513v1_genomic.fna.gz	53352	54527	oqxA_1	1-1176/1176	#N/A	0/0	100	99.15	resfinder	EU370913	oqxA_1	0.997824	0.00217575	Chromosome	BFCW01000016.1 Klebsiella pneumoniae MH17-010D DNA, contig_5_4, whole genome shotgun sequence	58335	Klebsiella pneumoniae
BFCW01000022.1	GCA_003115135.1_ASM311513v1_genomic.fna.gz	73236	73651	fosA5_1	1-416/420	#N/A	0/0	99.05	95.19	resfinder	EU195449	fosA5_1	0.998963	0.00103727	Chromosome	BFCW01000022.1 Klebsiella pneumoniae MH17-010D DNA, contig_7_4, whole genome shotgun sequence	87577	Klebsiella pneumoniae
BFCW01000069.1	GCA_003115135.1_ASM311513v1_genomic.fna.gz	27919	28779	blaSHV-1_9	1-861/861	#N/A	0/0	100	100	resfinder	HM751102	blaSHV-1_9	0.997923	0.00207656	Chromosome	BFCW01000069.1 Klebsiella pneumoniae MH17-010D DNA, contig_36_1, whole genome shotgun sequence	141389	Klebsiella pneumoniae
BFCX01000051.1	GCA_003115155.1_ASM311515v1_genomic.fna.gz	13977	14396	fosA_3	1-420/420	#N/A	0/0	100	98.81	resfinder	ACWO01000079	fosA_3	0.99927	0.000730397	Chromosome	BFCX01000051.1 Klebsiella pneumoniae MH17-007D DNA, contig_29_1, whole genome shotgun sequence	79719	Klebsiella pneumoniae
BFCX01000054.1	GCA_003115155.1_ASM311515v1_genomic.fna.gz	40647	41822	oqxA_1	1-1176/1176	#N/A	0/0	100	99.15	resfinder	EU370913	oqxA_1	0.996686	0.00331445	Chromosome	BFCX01000054.1 Klebsiella pneumoniae MH17-007D DNA, contig_30_1, whole genome shotgun sequence	95179	Klebsiella pneumoniae
BFCX01000054.1	GCA_003115155.1_ASM311515v1_genomic.fna.gz	41846	44998	oqxB_1	1-3153/3153	#N/A	0/0	100	98.45	resfinder	EU370913	oqxB_1	0.996686	0.00331445	Chromosome	BFCX01000054.1 Klebsiella pneumoniae MH17-007D DNA, contig_30_1, whole genome shotgun sequence	95179	Klebsiella pneumoniae
BFCX01000062.1	GCA_003115155.1_ASM311515v1_genomic.fna.gz	12303	13163	blaSHV-1_11	1-861/861	#N/A	0/0	100	100	resfinder	EF035565	blaSHV-1_11	0.996816	0.00318419	Chromosome	BFCX01000062.1 Klebsiella pneumoniae MH17-007D DNA, contig_37_1, whole genome shotgun sequence	125822	Klebsiella pneumoniae
BFCY01000032.1	GCA_003115175.1_ASM311517v1_genomic.fna.gz	46485	47345	blaSHV-1_11	1-861/861	#N/A	0/0	100	100	resfinder	EF035565	blaSHV-1_11	0.993886	0.00611437	Chromosome	BFCY01000032.1 Klebsiella pneumoniae MH16-390M DNA, contig_21_1, whole genome shotgun sequence	59648	Klebsiella pneumoniae
BFCY01000059.1	GCA_003115175.1_ASM311517v1_genomic.fna.gz	50200	53352	oqxB_1	1-3153/3153	#N/A	0/0	100	98.45	resfinder	EU370913	oqxB_1	0.995376	0.00462414	Chromosome	BFCY01000059.1 Klebsiella pneumoniae MH16-390M DNA, contig_29_8, whole genome shotgun sequence	64817	Klebsiella pneumoniae
BFCY01000059.1	GCA_003115175.1_ASM311517v1_genomic.fna.gz	53376	54551	oqxA_1	1-1176/1176	#N/A	0/0	100	99.15	resfinder	EU370913	oqxA_1	0.995376	0.00462414	Chromosome	BFCY01000059.1 Klebsiella pneumoniae MH16-390M DNA, contig_29_8, whole genome shotgun sequence	64817	Klebsiella pneumoniae
BFCY01000122.1	GCA_003115175.1_ASM311517v1_genomic.fna.gz	13977	14396	fosA_3	1-420/420	#N/A	0/0	100	98.81	resfinder	ACWO01000079	fosA_3	0.994961	0.00503894	Chromosome	BFCY01000122.1 Klebsiella pneumoniae MH16-390M DNA, contig_64_2, whole genome shotgun sequence	16423	Klebsiella pneumoniae
BFCZ01000041.1	GCA_003115195.1_ASM311519v1_genomic.fna.gz	15456	15875	fosA6_1	1-420/433	#N/A	0/0	97	99.76	resfinder	KU254579	fosA6_1	0.998262	0.00173806	Chromosome	BFCZ01000041.1 Klebsiella pneumoniae MH17-556D DNA, contig_23_1, whole genome shotgun sequence	43102	Klebsiella pneumoniae
BFCZ01000064.1	GCA_003115195.1_ASM311519v1_genomic.fna.gz	57572	58747	oqxA_1	1-1176/1176	#N/A	0/0	100	99.23	resfinder	EU370913	oqxA_1	0.99893	0.00107024	Chromosome	BFCZ01000064.1 Klebsiella pneumoniae MH17-556D DNA, contig_36_3, whole genome shotgun sequence	89436	Klebsiella pneumoniae
BFCZ01000064.1	GCA_003115195.1_ASM311519v1_genomic.fna.gz	54396	57548	oqxB_1	1-3153/3153	#N/A	0/0	100	98.86	resfinder	EU370913	oqxB_1	0.99893	0.00107024	Chromosome	BFCZ01000064.1 Klebsiella pneumoniae MH17-556D DNA, contig_36_3, whole genome shotgun sequence	89436	Klebsiella pneumoniae
BFDA01000032.1	GCA_003115215.1_ASM311521v1_genomic.fna.gz	30690	31865	oqxA_1	1-1176/1176	#N/A	0/0	100	99.23	resfinder	EU370913	oqxA_1	0.997429	0.00257121	Chromosome	BFDA01000032.1 Klebsiella pneumoniae MH16-335M DNA, contig_17_1, whole genome shotgun sequence	46689	Klebsiella pneumoniae
BFDA01000032.1	GCA_003115215.1_ASM311521v1_genomic.fna.gz	31889	35041	oqxB_1	1-3153/3153	#N/A	0/0	100	98.86	resfinder	EU370913	oqxB_1	0.997429	0.00257121	Chromosome	BFDA01000032.1 Klebsiella pneumoniae MH16-335M DNA, contig_17_1, whole genome shotgun sequence	46689	Klebsiella pneumoniae
BFDA01000065.1	GCA_003115215.1_ASM311521v1_genomic.fna.gz	59744	60604	blaSHV-28_1	1-861/861	#N/A	0/0	100	100	resfinder	HM751101	blaSHV-28_1	0.992012	0.00798771	Chromosome	BFDA01000065.1 Klebsiella pneumoniae MH16-335M DNA, contig_35_2, whole genome shotgun sequence	62254	Klebsiella pneumoniae
BFDA01000093.1	GCA_003115215.1_ASM311521v1_genomic.fna.gz	15456	15875	fosA6_1	1-420/433	#N/A	0/0	97	99.76	resfinder	KU254579	fosA6_1	0.999233	0.000767305	Chromosome	BFDA01000093.1 Klebsiella pneumoniae MH16-335M DNA, contig_51_1, whole genome shotgun sequence	92583	Klebsiella pneumoniae
BFDA01000237.1	GCA_003115215.1_ASM311521v1_genomic.fna.gz	1588	2463	blaCTX-M-15_23	1-876/876	#N/A	0/0	100	100	resfinder	DQ302097	Alternate name; UOE-1	0.957429	0.0425711	Chromosome	BFDA01000237.1 Klebsiella pneumoniae MH16-335M DNA, contig_160_1, whole genome shotgun sequence	3348	Klebsiella pneumoniae
BFDB01000032.1	GCA_003115235.1_ASM311523v1_genomic.fna.gz	54396	57548	oqxB_1	1-3153/3153	#N/A	0/0	100	98.86	resfinder	EU370913	oqxB_1	0.99893	0.00107024	Chromosome	BFDB01000032.1 Klebsiella pneumoniae MH17-017D DNA, contig_15_3, whole genome shotgun sequence	89436	Klebsiella pneumoniae
BFDB01000032.1	GCA_003115235.1_ASM311523v1_genomic.fna.gz	57572	58747	oqxA_1	1-1176/1176	#N/A	0/0	100	99.23	resfinder	EU370913	oqxA_1	0.99893	0.00107024	Chromosome	BFDB01000032.1 Klebsiella pneumoniae MH17-017D DNA, contig_15_3, whole genome shotgun sequence	89436	Klebsiella pneumoniae
BFDB01000037.1	GCA_003115235.1_ASM311523v1_genomic.fna.gz	15456	15875	fosA6_1	1-420/433	#N/A	0/0	97	99.76	resfinder	KU254579	fosA6_1	0.998262	0.00173806	Chromosome	BFDB01000037.1 Klebsiella pneumoniae MH17-017D DNA, contig_18_1, whole genome shotgun sequence	43102	Klebsiella pneumoniae
BFDB01000096.1	GCA_003115235.1_ASM311523v1_genomic.fna.gz	1651	2511	blaSHV-28_1	1-861/861	#N/A	0/0	100	100	resfinder	HM751101	blaSHV-28_1	0.996101	0.0038987	Chromosome	BFDB01000096.1 Klebsiella pneumoniae MH17-017D DNA, contig_52_1, whole genome shotgun sequence	74589	Klebsiella pneumoniae
BFDC01000065.1	GCA_003115255.1_ASM311525v1_genomic.fna.gz	54858	55718	blaSHV-28_1	1-861/861	#N/A	0/0	100	100	resfinder	HM751101	blaSHV-28_1	0.993383	0.00661734	Chromosome	BFDC01000065.1 Klebsiella pneumoniae MH16-444M DNA, contig_38_1, whole genome shotgun sequence	68021	Klebsiella pneumoniae
BFDC01000071.1	GCA_003115255.1_ASM311525v1_genomic.fna.gz	75464	75883	fosA6_1	1-420/433	#N/A	0/0	97	99.76	resfinder	KU254579	fosA6_1	0.997735	0.00226548	Chromosome	BFDC01000071.1 Klebsiella pneumoniae MH16-444M DNA, contig_42_1, whole genome shotgun sequence	91338	Klebsiella pneumoniae
BFDC01000143.1	GCA_003115255.1_ASM311525v1_genomic.fna.gz	11650	14802	oqxB_1	1-3153/3153	#N/A	0/0	100	98.86	resfinder	EU370913	oqxB_1	0.995283	0.00471722	Chromosome	BFDC01000143.1 Klebsiella pneumoniae MH16-444M DNA, contig_87_1, whole genome shotgun sequence	20334	Klebsiella pneumoniae
BFDC01000143.1	GCA_003115255.1_ASM311525v1_genomic.fna.gz	14826	16001	oqxA_1	1-1176/1176	#N/A	0/0	100	99.23	resfinder	EU370913	oqxA_1	0.995283	0.00471722	Chromosome	BFDC01000143.1 Klebsiella pneumoniae MH16-444M DNA, contig_87_1, whole genome shotgun sequence	20334	Klebsiella pneumoniae
BFDD01000009.1	GCA_003115275.1_ASM311527v1_genomic.fna.gz	72079	72939	blaSHV-28_1	1-861/861	#N/A	0/0	100	100	resfinder	HM751101	blaSHV-28_1	0.993605	0.0063952	Chromosome	BFDD01000009.1 Klebsiella pneumoniae MH17-553M DNA, contig_9_1, whole genome shotgun sequence	85242	Klebsiella pneumoniae
BFDD01000026.1	GCA_003115275.1_ASM311527v1_genomic.fna.gz	15456	15875	fosA6_1	1-420/433	#N/A	0/0	97	99.76	resfinder	KU254579	fosA6_1	0.998271	0.00172868	Chromosome	BFDD01000026.1 Klebsiella pneumoniae MH17-553M DNA, contig_19_1, whole genome shotgun sequence	43102	Klebsiella pneumoniae
BFDD01000045.1	GCA_003115275.1_ASM311527v1_genomic.fna.gz	4261	5436	oqxA_1	1-1176/1176	#N/A	0/0	100	99.23	resfinder	EU370913	oqxA_1	0.998117	0.00188295	Chromosome	BFDD01000045.1 Klebsiella pneumoniae MH17-553M DNA, contig_30_1, whole genome shotgun sequence	63007	Klebsiella pneumoniae
BFDD01000045.1	GCA_003115275.1_ASM311527v1_genomic.fna.gz	5460	8612	oqxB_1	1-3153/3153	#N/A	0/0	100	98.86	resfinder	EU370913	oqxB_1	0.998117	0.00188295	Chromosome	BFDD01000045.1 Klebsiella pneumoniae MH17-553M DNA, contig_30_1, whole genome shotgun sequence	63007	Klebsiella pneumoniae
BFDE01000040.1	GCA_003115295.1_ASM311529v1_genomic.fna.gz	3080	3940	blaSHV-28_1	1-861/861	#N/A	0/0	100	100	resfinder	HM751101	blaSHV-28_1	0.994568	0.00543154	Chromosome	BFDE01000040.1 Klebsiella pneumoniae MH17-536D DNA, contig_12_2, whole genome shotgun sequence	16243	Klebsiella pneumoniae
BFDE01000125.1	GCA_003115295.1_ASM311529v1_genomic.fna.gz	50930	51349	fosA6_1	1-420/433	#N/A	0/0	97	99.76	resfinder	KU254579	fosA6_1	0.997721	0.00227867	Chromosome	BFDE01000125.1 Klebsiella pneumoniae MH17-536D DNA, contig_51_2, whole genome shotgun sequence	66804	Klebsiella pneumoniae
BFDE01000206.1	GCA_003115295.1_ASM311529v1_genomic.fna.gz	9480	12632	oqxB_1	1-3153/3153	#N/A	0/0	100	98.86	resfinder	EU370913	oqxB_1	0.993121	0.00687922	Chromosome	BFDE01000206.1 Klebsiella pneumoniae MH17-536D DNA, contig_99_1, whole genome shotgun sequence	16890	Klebsiella pneumoniae
BFDE01000206.1	GCA_003115295.1_ASM311529v1_genomic.fna.gz	12656	13831	oqxA_1	1-1176/1176	#N/A	0/0	100	99.23	resfinder	EU370913	oqxA_1	0.993121	0.00687922	Chromosome	BFDE01000206.1 Klebsiella pneumoniae MH17-536D DNA, contig_99_1, whole genome shotgun sequence	16890	Klebsiella pneumoniae
BFDF01000015.1	GCA_003115315.1_ASM311531v1_genomic.fna.gz	10645	13797	oqxB_1	1-3153/3153	#N/A	0/0	100	98.86	resfinder	EU370913	oqxB_1	0.992595	0.00740463	Chromosome	BFDF01000015.1 Klebsiella pneumoniae MH16-519D DNA, contig_5_3, whole genome shotgun sequence	18623	Klebsiella pneumoniae
BFDF01000015.1	GCA_003115315.1_ASM311531v1_genomic.fna.gz	13821	14996	oqxA_1	1-1176/1176	#N/A	0/0	100	99.23	resfinder	EU370913	oqxA_1	0.992595	0.00740463	Chromosome	BFDF01000015.1 Klebsiella pneumoniae MH16-519D DNA, contig_5_3, whole genome shotgun sequence	18623	Klebsiella pneumoniae
BFDF01000035.1	GCA_003115315.1_ASM311531v1_genomic.fna.gz	47620	48480	blaSHV-28_1	1-861/861	#N/A	0/0	100	100	resfinder	HM751101	blaSHV-28_1	0.993992	0.00600788	Chromosome	BFDF01000035.1 Klebsiella pneumoniae MH16-519D DNA, contig_17_1, whole genome shotgun sequence	60783	Klebsiella pneumoniae
BFDF01000051.1	GCA_003115315.1_ASM311531v1_genomic.fna.gz	1	403	fosA_3	1-403/420	#N/A	0/0	95.95	100	resfinder	ACWO01000079	fosA_3	0.99376	0.00623994	Chromosome	BFDF01000051.1 Klebsiella pneumoniae MH16-519D DNA, contig_19_2, whole genome shotgun sequence	15858	Klebsiella pneumoniae
BFDF01000226.1	GCA_003115315.1_ASM311531v1_genomic.fna.gz	451	1326	blaCTX-M-15_23	1-876/876	#N/A	0/0	100	100	resfinder	DQ302097	Alternate name; UOE-1	0.739664	0.260336	Chromosome	BFDF01000226.1 Klebsiella pneumoniae MH16-519D DNA, contig_122_1, whole genome shotgun sequence	3089	Klebsiella pneumoniae
BFDF01000268.1	GCA_003115315.1_ASM311531v1_genomic.fna.gz	1	500	catB4_1	1-500/549	#N/A	0/0	91.07	100	resfinder	EU935739	catB4_1	0.793971	0.206029	Chromosome	BFDF01000268.1 Klebsiella pneumoniae MH16-519D DNA, contig_161_1, whole genome shotgun sequence	1595	Klebsiella pneumoniae
BFDF01000268.1	GCA_003115315.1_ASM311531v1_genomic.fna.gz	638	1468	blaOXA-1_1	1-831/831	#N/A	0/0	100	99.88	resfinder	J02967	blaOXA-1_1	0.793971	0.206029	Chromosome	BFDF01000268.1 Klebsiella pneumoniae MH16-519D DNA, contig_161_1, whole genome shotgun sequence	1595	Klebsiella pneumoniae
BFDG01000003.1	GCA_003115335.1_ASM311533v1_genomic.fna.gz	15456	15875	fosA6_1	1-420/433	#N/A	0/0	97	99.76	resfinder	KU254579	fosA6_1	0.999244	0.000756113	Chromosome	BFDG01000003.1 Klebsiella pneumoniae MH17-011M DNA, contig_2_1, whole genome shotgun sequence	92873	Klebsiella pneumoniae
BFDG01000052.1	GCA_003115335.1_ASM311533v1_genomic.fna.gz	54396	57548	oqxB_1	1-3153/3153	#N/A	0/0	100	98.86	resfinder	EU370913	oqxB_1	0.998214	0.00178596	Chromosome	BFDG01000052.1 Klebsiella pneumoniae MH17-011M DNA, contig_27_2, whole genome shotgun sequence	124313	Klebsiella pneumoniae
BFDG01000052.1	GCA_003115335.1_ASM311533v1_genomic.fna.gz	57572	58747	oqxA_1	1-1176/1176	#N/A	0/0	100	99.23	resfinder	EU370913	oqxA_1	0.998214	0.00178596	Chromosome	BFDG01000052.1 Klebsiella pneumoniae MH17-011M DNA, contig_27_2, whole genome shotgun sequence	124313	Klebsiella pneumoniae
BFDG01000088.1	GCA_003115335.1_ASM311533v1_genomic.fna.gz	1764	2639	blaCTX-M-15_23	1-876/876	#N/A	0/0	100	100	resfinder	DQ302097	Alternate name; UOE-1	0.924966	0.0750343	Chromosome	BFDG01000088.1 Klebsiella pneumoniae MH17-011M DNA, contig_53_1, whole genome shotgun sequence	3089	Klebsiella pneumoniae
BFDG01000096.1	GCA_003115335.1_ASM311533v1_genomic.fna.gz	12304	13164	blaSHV-28_1	1-861/861	#N/A	0/0	100	100	resfinder	HM751101	blaSHV-28_1	0.996184	0.00381643	Chromosome	BFDG01000096.1 Klebsiella pneumoniae MH17-011M DNA, contig_61_1, whole genome shotgun sequence	85242	Klebsiella pneumoniae
CCEX01000007.1	GCA_000821365.1_100SGR_genomic.fna.gz	46988	48163	oqxA_1	1-1176/1176	#N/A	0/0	100	99.15	resfinder	EU370913	oqxA_1	0.998328	0.00167167	Chromosome	CCEX01000007.1 Klebsiella pneumoniae genome assembly 100SGR, contig 100SGR_7, whole genome shotgun sequence	88658	Klebsiella pneumoniae
CCEX01000007.1	GCA_000821365.1_100SGR_genomic.fna.gz	43812	46964	oqxB_1	1-3153/3153	#N/A	0/0	100	98.89	resfinder	EU370913	oqxB_1	0.998328	0.00167167	Chromosome	CCEX01000007.1 Klebsiella pneumoniae genome assembly 100SGR, contig 100SGR_7, whole genome shotgun sequence	88658	Klebsiella pneumoniae
CCEX01000009.1	GCA_000821365.1_100SGR_genomic.fna.gz	14350	14765	fosA5_1	1-416/420	#N/A	0/0	99.05	95.19	resfinder	EU195449	fosA5_1	0.99958	0.000419692	Chromosome	CCEX01000009.1 Klebsiella pneumoniae genome assembly 100SGR, contig 100SGR_9, whole genome shotgun sequence	270496	Klebsiella pneumoniae
CCEX01000018.1	GCA_000821365.1_100SGR_genomic.fna.gz	160977	161837	blaSHV-1_9	1-861/861	#N/A	0/0	100	100	resfinder	HM751102	blaSHV-1_9	0.99886	0.00113953	Chromosome	CCEX01000018.1 Klebsiella pneumoniae genome assembly 100SGR, contig 100SGR_18, whole genome shotgun sequence	433952	Klebsiella pneumoniae
CCEY01000001.1	GCA_000821385.1_101BO_genomic.fna.gz	98227	99402	oqxA_1	1-1176/1176	#N/A	0/0	100	100	resfinder	EU370913	oqxA_1	0.998929	0.00107079	Chromosome	CCEY01000001.1 Klebsiella pneumoniae genome assembly 101BO, contig 101BO_1, whole genome shotgun sequence	665146	Klebsiella pneumoniae
CCEY01000001.1	GCA_000821385.1_101BO_genomic.fna.gz	99426	102578	oqxB_1	1-3153/3153	#N/A	0/0	100	100	resfinder	EU370913	oqxB_1	0.998929	0.00107079	Chromosome	CCEY01000001.1 Klebsiella pneumoniae genome assembly 101BO, contig 101BO_1, whole genome shotgun sequence	665146	Klebsiella pneumoniae
CCEY01000003.1	GCA_000821385.1_101BO_genomic.fna.gz	256062	256481	fosA6_1	1-420/433	#N/A	0/0	97	98.81	resfinder	KU254579	fosA6_1	0.996386	0.00361393	Chromosome	CCEY01000003.1 Klebsiella pneumoniae genome assembly 101BO, contig 101BO_3, whole genome shotgun sequence	270988	Klebsiella pneumoniae
CCEY01000045.1	GCA_000821385.1_101BO_genomic.fna.gz	148071	148931	blaSHV-11_2	1-861/861	#N/A	0/0	100	100	resfinder	HM751098	Alternate name; SHV-1-2a	0.994646	0.00535354	Chromosome	CCEY01000045.1 Klebsiella pneumoniae genome assembly 101BO, contig 101BO_45, whole genome shotgun sequence	148959	Klebsiella pneumoniae
CCFM01000002.1	GCA_000821405.1_102BO_genomic.fna.gz	278318	278737	fosA6_1	1-420/433	#N/A	0/0	97	98.81	resfinder	KU254579	fosA6_1	0.996747	0.0032528	Chromosome	CCFM01000002.1 Klebsiella pneumoniae genome assembly 102BO, contig 102BO_2, whole genome shotgun sequence	365953	Klebsiella pneumoniae
CCFM01000016.1	GCA_000821405.1_102BO_genomic.fna.gz	227203	228378	oqxA_1	1-1176/1176	#N/A	0/0	100	100	resfinder	EU370913	oqxA_1	0.999504	0.000495667	Chromosome	CCFM01000016.1 Klebsiella pneumoniae genome assembly 102BO, contig 102BO_16, whole genome shotgun sequence	261225	Klebsiella pneumoniae
CCFM01000016.1	GCA_000821405.1_102BO_genomic.fna.gz	224027	227179	oqxB_1	1-3153/3153	#N/A	0/0	100	100	resfinder	EU370913	oqxB_1	0.999504	0.000495667	Chromosome	CCFM01000016.1 Klebsiella pneumoniae genome assembly 102BO, contig 102BO_16, whole genome shotgun sequence	261225	Klebsiella pneumoniae
CCFM01000031.1	GCA_000821405.1_102BO_genomic.fna.gz	1259	2164	mph(A)_1	1-906/906	#N/A	0/0	100	99.89	resfinder	D16251	mph(A)_1	0.997777	0.00222338	Chromosome	CCFM01000031.1 Klebsiella pneumoniae genome assembly 102BO, contig 102BO_31, whole genome shotgun sequence	112940	Klebsiella pneumoniae
CCFM01000031.1	GCA_000821405.1_102BO_genomic.fna.gz	1259	2180	mph(A)_2	1-921/921	#N/A	1/1	100	99.57	resfinder	U36578	mph(A)_2	0.997777	0.00222338	Chromosome	CCFM01000031.1 Klebsiella pneumoniae genome assembly 102BO, contig 102BO_31, whole genome shotgun sequence	112940	Klebsiella pneumoniae
CCFM01000031.1	GCA_000821405.1_102BO_genomic.fna.gz	8049	8850	aadA2_1	18-819/819	#N/A	0/0	97.92	99.88	resfinder	NC010870	aadA2_1	0.997777	0.00222338	Chromosome	CCFM01000031.1 Klebsiella pneumoniae genome assembly 102BO, contig 102BO_31, whole genome shotgun sequence	112940	Klebsiella pneumoniae
CCFM01000031.1	GCA_000821405.1_102BO_genomic.fna.gz	7154	7651	dfrA12_1	1-498/498	#N/A	0/0	100	100	resfinder	AB571791	dfrA12_1	0.997777	0.00222338	Chromosome	CCFM01000031.1 Klebsiella pneumoniae genome assembly 102BO, contig 102BO_31, whole genome shotgun sequence	112940	Klebsiella pneumoniae
CCFM01000031.1	GCA_000821405.1_102BO_genomic.fna.gz	9328	10194	sul1_5	1-867/867	#N/A	0/0	100	99.89	resfinder	EU780013	sul1_5	0.997777	0.00222338	Chromosome	CCFM01000031.1 Klebsiella pneumoniae genome assembly 102BO, contig 102BO_31, whole genome shotgun sequence	112940	Klebsiella pneumoniae
CCFM01000031.1	GCA_000821405.1_102BO_genomic.fna.gz	16526	17185	catA1_1	1-660/660	#N/A	0/0	100	99.85	resfinder	V00622	catA1_1	0.997777	0.00222338	Chromosome	CCFM01000031.1 Klebsiella pneumoniae genome assembly 102BO, contig 102BO_31, whole genome shotgun sequence	112940	Klebsiella pneumoniae
CCFM01000033.1	GCA_000821405.1_102BO_genomic.fna.gz	5224	6084	blaSHV-11_2	1-861/861	#N/A	0/0	100	100	resfinder	HM751098	Alternate name; SHV-1-2a	0.996382	0.00361756	Chromosome	CCFM01000033.1 Klebsiella pneumoniae genome assembly 102BO, contig 102BO_33, whole genome shotgun sequence	117088	Klebsiella pneumoniae
CCFN01000008.1	GCA_000821425.1_103BO_genomic.fna.gz	108887	109747	blaSHV-11_2	1-861/861	#N/A	0/0	100	100	resfinder	HM751098	Alternate name; SHV-1-2a	0.995007	0.00499264	Chromosome	CCFN01000008.1 Klebsiella pneumoniae genome assembly 103BO, contig 103BO_8, whole genome shotgun sequence	114127	Klebsiella pneumoniae
CCFN01000011.1	GCA_000821425.1_103BO_genomic.fna.gz	51200	52375	oqxA_1	1-1176/1176	#N/A	0/0	100	100	resfinder	EU370913	oqxA_1	0.998935	0.00106468	Chromosome	CCFN01000011.1 Klebsiella pneumoniae genome assembly 103BO, contig 103BO_11, whole genome shotgun sequence	83250	Klebsiella pneumoniae
CCFN01000011.1	GCA_000821425.1_103BO_genomic.fna.gz	48024	51176	oqxB_1	1-3153/3153	#N/A	0/0	100	100	resfinder	EU370913	oqxB_1	0.998935	0.00106468	Chromosome	CCFN01000011.1 Klebsiella pneumoniae genome assembly 103BO, contig 103BO_11, whole genome shotgun sequence	83250	Klebsiella pneumoniae
CCFN01000050.1	GCA_000821425.1_103BO_genomic.fna.gz	14365	14784	fosA6_1	1-420/433	#N/A	0/0	97	98.81	resfinder	KU254579	fosA6_1	0.99917	0.000829775	Chromosome	CCFN01000050.1 Klebsiella pneumoniae genome assembly 103BO, contig 103BO_50, whole genome shotgun sequence	60049	Klebsiella pneumoniae
CCFO01000004.1	GCA_000821445.1_104BO_genomic.fna.gz	224134	227286	oqxB_1	1-3153/3153	#N/A	0/0	100	100	resfinder	EU370913	oqxB_1	0.999546	0.000453987	Chromosome	CCFO01000004.1 Klebsiella pneumoniae genome assembly 104BO, contig 104BO_4, whole genome shotgun sequence	252929	Klebsiella pneumoniae
CCFO01000004.1	GCA_000821445.1_104BO_genomic.fna.gz	227310	228485	oqxA_1	1-1176/1176	#N/A	0/0	100	100	resfinder	EU370913	oqxA_1	0.999546	0.000453987	Chromosome	CCFO01000004.1 Klebsiella pneumoniae genome assembly 104BO, contig 104BO_4, whole genome shotgun sequence	252929	Klebsiella pneumoniae
CCFO01000007.1	GCA_000821445.1_104BO_genomic.fna.gz	44459	45274	aph(3')-Ia_1	1-816/816	#N/A	0/0	100	100	resfinder	V00359	aph(3')-Ia_1	0.975679	0.0243211	Chromosome	CCFO01000007.1 Klebsiella pneumoniae genome assembly 104BO, contig 104BO_7, whole genome shotgun sequence	45777	Klebsiella pneumoniae
CCFO01000013.1	GCA_000821445.1_104BO_genomic.fna.gz	9016	9876	blaSHV-11_2	1-861/861	#N/A	0/0	100	100	resfinder	HM751098	Alternate name; SHV-1-2a	0.994976	0.0050235	Chromosome	CCFO01000013.1 Klebsiella pneumoniae genome assembly 104BO, contig 104BO_13, whole genome shotgun sequence	207176	Klebsiella pneumoniae
CCFO01000025.1	GCA_000821445.1_104BO_genomic.fna.gz	14363	14782	fosA6_1	1-420/433	#N/A	0/0	97	98.81	resfinder	KU254579	fosA6_1	0.9995	0.000499867	Chromosome	CCFO01000025.1 Klebsiella pneumoniae genome assembly 104BO, contig 104BO_25, whole genome shotgun sequence	270824	Klebsiella pneumoniae
CCFP01000002.1	GCA_000821465.1_10PV_genomic.fna.gz	166306	167481	oqxA_1	1-1176/1176	#N/A	0/0	100	98.89	resfinder	EU370913	oqxA_1	0.99847	0.00152951	Chromosome	CCFP01000002.1 Klebsiella pneumoniae genome assembly 10PV, contig 10PV_2, whole genome shotgun sequence	380664	Klebsiella pneumoniae
CCFP01000002.1	GCA_000821465.1_10PV_genomic.fna.gz	167505	170657	oqxB_1	1-3153/3153	#N/A	0/0	100	98.57	resfinder	EU370913	oqxB_1	0.99847	0.00152951	Chromosome	CCFP01000002.1 Klebsiella pneumoniae genome assembly 10PV, contig 10PV_2, whole genome shotgun sequence	380664	Klebsiella pneumoniae
CCFP01000006.1	GCA_000821465.1_10PV_genomic.fna.gz	433704	434348	qnrB1_1	1-645/645	#N/A	0/0	100	100	resfinder	DQ351241	qnrB1_1	0.998805	0.00119465	Chromosome	CCFP01000006.1 Klebsiella pneumoniae genome assembly 10PV, contig 10PV_6, whole genome shotgun sequence	441201	Klebsiella pneumoniae
CCFP01000023.1	GCA_000821465.1_10PV_genomic.fna.gz	28363	29223	blaSHV-28_1	1-861/861	#N/A	0/0	100	100	resfinder	HM751101	blaSHV-28_1	0.997482	0.00251765	Chromosome	CCFP01000023.1 Klebsiella pneumoniae genome assembly 10PV, contig 10PV_23, whole genome shotgun sequence	138138	Klebsiella pneumoniae
CCFP01000041.1	GCA_000821465.1_10PV_genomic.fna.gz	63314	63733	fosA6_1	1-420/433	#N/A	0/0	97	99.76	resfinder	KU254579	fosA6_1	0.998756	0.00124357	Chromosome	CCFP01000041.1 Klebsiella pneumoniae genome assembly 10PV, contig 10PV_41, whole genome shotgun sequence	86828	Klebsiella pneumoniae
CCFQ01000001.1	GCA_000821485.1_11PV_genomic.fna.gz	200757	201176	fosA6_1	1-420/433	#N/A	0/0	97	98.81	resfinder	KU254579	fosA6_1	0.99765	0.00235028	Chromosome	CCFQ01000001.1 Klebsiella pneumoniae genome assembly 11PV, contig 11PV_1, whole genome shotgun sequence	320195	Klebsiella pneumoniae
CCFQ01000011.1	GCA_000821485.1_11PV_genomic.fna.gz	32080	35232	oqxB_1	1-3153/3153	#N/A	0/0	100	100	resfinder	EU370913	oqxB_1	0.998185	0.00181522	Chromosome	CCFQ01000011.1 Klebsiella pneumoniae genome assembly 11PV, contig 11PV_11, whole genome shotgun sequence	60608	Klebsiella pneumoniae
CCFQ01000011.1	GCA_000821485.1_11PV_genomic.fna.gz	30881	32056	oqxA_1	1-1176/1176	#N/A	0/0	100	100	resfinder	EU370913	oqxA_1	0.998185	0.00181522	Chromosome	CCFQ01000011.1 Klebsiella pneumoniae genome assembly 11PV, contig 11PV_11, whole genome shotgun sequence	60608	Klebsiella pneumoniae
CCFQ01000031.1	GCA_000821485.1_11PV_genomic.fna.gz	7629	8489	blaSHV-12_1	1-861/861	#N/A	0/0	100	100	resfinder	AF462395	Alternate name; SHV-5-2a	0.996913	0.00308718	Chromosome	CCFQ01000031.1 Klebsiella pneumoniae genome assembly 11PV, contig 11PV_31, whole genome shotgun sequence	123770	Klebsiella pneumoniae
CCFR01000064.1	GCA_000821505.1_12PV_genomic.fna.gz	30881	32056	oqxA_1	1-1176/1176	#N/A	0/0	100	100	resfinder	EU370913	oqxA_1	0.998105	0.00189473	Chromosome	CCFR01000064.1 Klebsiella pneumoniae genome assembly 12PV, contig 12PV_64, whole genome shotgun sequence	61066	Klebsiella pneumoniae
CCFR01000064.1	GCA_000821505.1_12PV_genomic.fna.gz	32080	35232	oqxB_1	1-3153/3153	#N/A	0/0	100	100	resfinder	EU370913	oqxB_1	0.998105	0.00189473	Chromosome	CCFR01000064.1 Klebsiella pneumoniae genome assembly 12PV, contig 12PV_64, whole genome shotgun sequence	61066	Klebsiella pneumoniae
CCFR01000072.1	GCA_000821505.1_12PV_genomic.fna.gz	14529	14948	fosA6_1	1-420/433	#N/A	0/0	97	98.81	resfinder	KU254579	fosA6_1	0.999156	0.000844261	Chromosome	CCFR01000072.1 Klebsiella pneumoniae genome assembly 12PV, contig 12PV_72, whole genome shotgun sequence	23548	Klebsiella pneumoniae
CCFS01000003.1	GCA_000821545.1_14PV_genomic.fna.gz	85663	86838	oqxA_1	1-1176/1176	#N/A	0/0	100	99.06	resfinder	EU370913	oqxA_1	0.995921	0.00407876	Chromosome	CCFS01000003.1 Klebsiella pneumoniae genome assembly 14PV, contig 14PV_3, whole genome shotgun sequence	429379	Klebsiella pneumoniae
CCFS01000003.1	GCA_000821545.1_14PV_genomic.fna.gz	86862	90014	oqxB_1	1-3153/3153	#N/A	0/0	100	98.95	resfinder	EU370913	oqxB_1	0.995921	0.00407876	Chromosome	CCFS01000003.1 Klebsiella pneumoniae genome assembly 14PV, contig 14PV_3, whole genome shotgun sequence	429379	Klebsiella pneumoniae
CCFS01000005.1	GCA_000821545.1_14PV_genomic.fna.gz	37533	37952	fosA_6	1-420/420	#N/A	0/0	100	96.43	resfinder	ACZD01000244	fosA_6	0.998449	0.00155066	Chromosome	CCFS01000005.1 Klebsiella pneumoniae genome assembly 14PV, contig 14PV_5, whole genome shotgun sequence	61216	Klebsiella pneumoniae
CCFS01000017.1	GCA_000821545.1_14PV_genomic.fna.gz	282105	282965	blaSHV-1_18	1-861/861	#N/A	0/0	100	100	resfinder	FJ668818	blaSHV-1_18	0.999087	0.000912524	Chromosome	CCFS01000017.1 Klebsiella pneumoniae genome assembly 14PV, contig 14PV_17, whole genome shotgun sequence	337791	Klebsiella pneumoniae
CCFT01000009.1	GCA_000821525.1_13PV_genomic.fna.gz	319555	322707	oqxB_1	1-3153/3153	#N/A	0/0	100	100	resfinder	EU370913	oqxB_1	0.999636	0.000363704	Chromosome	CCFT01000009.1 Klebsiella pneumoniae genome assembly 13PV, contig 13PV_9, whole genome shotgun sequence	354782	Klebsiella pneumoniae
CCFT01000009.1	GCA_000821525.1_13PV_genomic.fna.gz	322731	323906	oqxA_1	1-1176/1176	#N/A	0/0	100	100	resfinder	EU370913	oqxA_1	0.999636	0.000363704	Chromosome	CCFT01000009.1 Klebsiella pneumoniae genome assembly 13PV, contig 13PV_9, whole genome shotgun sequence	354782	Klebsiella pneumoniae
CCFT01000039.1	GCA_000821525.1_13PV_genomic.fna.gz	56860	57720	blaSHV-11_2	1-861/861	#N/A	0/0	100	99.88	resfinder	HM751098	Alternate name; SHV-1-2a	0.948638	0.0513617	Chromosome	CCFT01000039.1 Klebsiella pneumoniae genome assembly 13PV, contig 13PV_39, whole genome shotgun sequence	99604	Klebsiella pneumoniae
CCFT01000047.1	GCA_000821525.1_13PV_genomic.fna.gz	14114	14533	fosA6_1	1-420/433	#N/A	0/0	97	98.81	resfinder	KU254579	fosA6_1	0.998734	0.00126595	Chromosome	CCFT01000047.1 Klebsiella pneumoniae genome assembly 13PV, contig 13PV_47, whole genome shotgun sequence	21024	Klebsiella pneumoniae
CCFU01000004.1	GCA_000821585.1_16BO_genomic.fna.gz	355519	356379	blaSHV-11_10	1-861/861	#N/A	0/0	100	99.88	resfinder	EF035557	Alternate name; SHV-1-2a	0.998601	0.00139891	Chromosome	CCFU01000004.1 Klebsiella pneumoniae genome assembly 16BO, contig 16BO_4, whole genome shotgun sequence	419044	Klebsiella pneumoniae
CCFU01000008.1	GCA_000821585.1_16BO_genomic.fna.gz	42813	43988	oqxA_1	1-1176/1176	#N/A	0/0	100	99.92	resfinder	EU370913	oqxA_1	0.998009	0.00199076	Chromosome	CCFU01000008.1 Klebsiella pneumoniae genome assembly 16BO, contig 16BO_8, whole genome shotgun sequence	369537	Klebsiella pneumoniae
CCFU01000008.1	GCA_000821585.1_16BO_genomic.fna.gz	44012	47164	oqxB_1	1-3153/3153	#N/A	0/0	100	100	resfinder	EU370913	oqxB_1	0.998009	0.00199076	Chromosome	CCFU01000008.1 Klebsiella pneumoniae genome assembly 16BO, contig 16BO_8, whole genome shotgun sequence	369537	Klebsiella pneumoniae
CCFU01000024.1	GCA_000821585.1_16BO_genomic.fna.gz	15162	15581	fosA6_1	1-420/433	#N/A	0/0	97	99.52	resfinder	KU254579	fosA6_1	0.997858	0.00214165	Chromosome	CCFU01000024.1 Klebsiella pneumoniae genome assembly 16BO, contig 16BO_24, whole genome shotgun sequence	30176	Klebsiella pneumoniae
CCFV01000010.1	GCA_000821565.1_15PV_genomic.fna.gz	69709	70884	oqxA_1	1-1176/1176	#N/A	0/0	100	99.32	resfinder	EU370913	oqxA_1	0.99447	0.00553028	Chromosome	CCFV01000010.1 Klebsiella pneumoniae genome assembly 15PV, contig 15PV_10, whole genome shotgun sequence	99608	Klebsiella pneumoniae
CCFV01000010.1	GCA_000821565.1_15PV_genomic.fna.gz	70908	74060	oqxB_1	1-3153/3153	#N/A	0/0	100	98.76	resfinder	EU370913	oqxB_1	0.99447	0.00553028	Chromosome	CCFV01000010.1 Klebsiella pneumoniae genome assembly 15PV, contig 15PV_10, whole genome shotgun sequence	99608	Klebsiella pneumoniae
CCFV01000014.1	GCA_000821565.1_15PV_genomic.fna.gz	104501	105361	blaSHV-27_1	1-861/861	#N/A	0/0	100	99.77	resfinder	AF293345	blaSHV-27_1	0.997795	0.00220511	Chromosome	CCFV01000014.1 Klebsiella pneumoniae genome assembly 15PV, contig 15PV_14, whole genome shotgun sequence	261733	Klebsiella pneumoniae
CCFW01000004.1	GCA_000821605.1_17PV_genomic.fna.gz	13181	13600	fosA6_1	1-420/433	#N/A	0/0	97	99.76	resfinder	KU254579	fosA6_1	0.999146	0.000853768	Chromosome	CCFW01000004.1 Klebsiella pneumoniae genome assembly 17PV, contig 17PV_4, whole genome shotgun sequence	281631	Klebsiella pneumoniae
CCFW01000025.1	GCA_000821605.1_17PV_genomic.fna.gz	35623	36483	blaSHV-28_1	1-861/861	#N/A	0/0	100	100	resfinder	HM751101	blaSHV-28_1	0.99694	0.00306037	Chromosome	CCFW01000025.1 Klebsiella pneumoniae genome assembly 17PV, contig 17PV_25, whole genome shotgun sequence	64488	Klebsiella pneumoniae
CCFW01000049.1	GCA_000821605.1_17PV_genomic.fna.gz	24837	27989	oqxB_1	1-3153/3153	#N/A	0/0	100	98.57	resfinder	EU370913	oqxB_1	0.9983	0.0017	Chromosome	CCFW01000049.1 Klebsiella pneumoniae genome assembly 17PV, contig 17PV_49, whole genome shotgun sequence	30724	Klebsiella pneumoniae
CCFW01000049.1	GCA_000821605.1_17PV_genomic.fna.gz	28013	29188	oqxA_1	1-1176/1176	#N/A	0/0	100	98.89	resfinder	EU370913	oqxA_1	0.9983	0.0017	Chromosome	CCFW01000049.1 Klebsiella pneumoniae genome assembly 17PV, contig 17PV_49, whole genome shotgun sequence	30724	Klebsiella pneumoniae
CCFX01000011.1	GCA_000821625.1_18PV_genomic.fna.gz	213030	213890	blaSHV-28_1	1-861/861	#N/A	0/0	100	100	resfinder	HM751101	blaSHV-28_1	0.996561	0.00343856	Chromosome	CCFX01000011.1 Klebsiella pneumoniae genome assembly 18PV, contig 18PV_11, whole genome shotgun sequence	226381	Klebsiella pneumoniae
CCFX01000024.1	GCA_000821625.1_18PV_genomic.fna.gz	127623	128798	oqxA_1	1-1176/1176	#N/A	0/0	100	99.23	resfinder	EU370913	oqxA_1	0.999129	0.000870613	Chromosome	CCFX01000024.1 Klebsiella pneumoniae genome assembly 18PV, contig 18PV_24, whole genome shotgun sequence	194549	Klebsiella pneumoniae
CCFX01000024.1	GCA_000821625.1_18PV_genomic.fna.gz	124447	127599	oqxB_1	1-3153/3153	#N/A	0/0	100	98.86	resfinder	EU370913	oqxB_1	0.999129	0.000870613	Chromosome	CCFX01000024.1 Klebsiella pneumoniae genome assembly 18PV, contig 18PV_24, whole genome shotgun sequence	194549	Klebsiella pneumoniae
CCFX01000039.1	GCA_000821625.1_18PV_genomic.fna.gz	15630	16049	fosA6_1	1-420/433	#N/A	0/0	97	99.76	resfinder	KU254579	fosA6_1	0.998821	0.00117911	Chromosome	CCFX01000039.1 Klebsiella pneumoniae genome assembly 18PV, contig 18PV_39, whole genome shotgun sequence	48397	Klebsiella pneumoniae
CCFY01000004.1	GCA_000821705.1_22PV_genomic.fna.gz	186618	187478	blaSHV-28_1	1-861/861	#N/A	0/0	100	100	resfinder	HM751101	blaSHV-28_1	0.999229	0.000771222	Chromosome	CCFY01000004.1 Klebsiella pneumoniae genome assembly 22PV, contig 22PV_4, whole genome shotgun sequence	231714	Klebsiella pneumoniae
CCFY01000010.1	GCA_000821705.1_22PV_genomic.fna.gz	6375	6794	fosA_5	1-420/420	#N/A	0/0	100	99.05	resfinder	AFBO01000747	fosA_5	0.999485	0.000515144	Chromosome	CCFY01000010.1 Klebsiella pneumoniae genome assembly 22PV, contig 22PV_10, whole genome shotgun sequence	87149	Klebsiella pneumoniae
CCFY01000019.1	GCA_000821705.1_22PV_genomic.fna.gz	56527	57702	oqxA_1	1-1176/1176	#N/A	0/0	100	99.41	resfinder	EU370913	oqxA_1	0.995689	0.00431115	Chromosome	CCFY01000019.1 Klebsiella pneumoniae genome assembly 22PV, contig 22PV_19, whole genome shotgun sequence	139573	Klebsiella pneumoniae
CCFY01000019.1	GCA_000821705.1_22PV_genomic.fna.gz	57726	60878	oqxB_1	1-3153/3153	#N/A	0/0	100	98.7	resfinder	EU370913	oqxB_1	0.995689	0.00431115	Chromosome	CCFY01000019.1 Klebsiella pneumoniae genome assembly 22PV, contig 22PV_19, whole genome shotgun sequence	139573	Klebsiella pneumoniae
CCFZ01000019.1	GCA_000821665.1_20PV_genomic.fna.gz	318086	321238	oqxB_1	1-3153/3153	#N/A	0/0	100	98.83	resfinder	EU370913	oqxB_1	0.999529	0.000470729	Chromosome	CCFZ01000019.1 Klebsiella pneumoniae genome assembly 20PV, contig 20PV_19, whole genome shotgun sequence	343932	Klebsiella pneumoniae
CCFZ01000019.1	GCA_000821665.1_20PV_genomic.fna.gz	321262	322437	oqxA_1	1-1176/1176	#N/A	0/0	100	99.66	resfinder	EU370913	oqxA_1	0.999529	0.000470729	Chromosome	CCFZ01000019.1 Klebsiella pneumoniae genome assembly 20PV, contig 20PV_19, whole genome shotgun sequence	343932	Klebsiella pneumoniae
CCFZ01000029.1	GCA_000821665.1_20PV_genomic.fna.gz	14131	14550	fosA6_1	1-420/433	#N/A	0/0	97	99.52	resfinder	KU254579	fosA6_1	0.996695	0.00330471	Chromosome	CCFZ01000029.1 Klebsiella pneumoniae genome assembly 20PV, contig 20PV_29, whole genome shotgun sequence	19349	Klebsiella pneumoniae
CCFZ01000038.1	GCA_000821665.1_20PV_genomic.fna.gz	71644	72504	blaSHV-11_14	1-861/861	#N/A	0/0	100	99.88	resfinder	DQ219474	Alternate name; SHV-1-2a	0.993015	0.00698534	Chromosome	CCFZ01000038.1 Klebsiella pneumoniae genome assembly 20PV, contig 20PV_38, whole genome shotgun sequence	84284	Klebsiella pneumoniae
CCGA01000026.1	GCA_000821645.1_19PV_genomic.fna.gz	32069	35221	oqxB_1	1-3153/3153	#N/A	0/0	100	98.86	resfinder	EU370913	oqxB_1	0.997366	0.00263351	Chromosome	CCGA01000026.1 Klebsiella pneumoniae genome assembly 19PV, contig 19PV_26, whole genome shotgun sequence	46824	Klebsiella pneumoniae
CCGA01000026.1	GCA_000821645.1_19PV_genomic.fna.gz	30870	32045	oqxA_1	1-1176/1176	#N/A	0/0	100	99.23	resfinder	EU370913	oqxA_1	0.997366	0.00263351	Chromosome	CCGA01000026.1 Klebsiella pneumoniae genome assembly 19PV, contig 19PV_26, whole genome shotgun sequence	46824	Klebsiella pneumoniae
CCGA01000034.1	GCA_000821645.1_19PV_genomic.fna.gz	40440	40859	fosA6_1	1-420/433	#N/A	0/0	97	99.76	resfinder	KU254579	fosA6_1	0.998108	0.00189246	Chromosome	CCGA01000034.1 Klebsiella pneumoniae genome assembly 19PV, contig 19PV_34, whole genome shotgun sequence	56562	Klebsiella pneumoniae
CCGA01000049.1	GCA_000821645.1_19PV_genomic.fna.gz	990	1850	blaSHV-28_1	1-861/861	#N/A	0/0	100	100	resfinder	HM751101	blaSHV-28_1	0.991738	0.00826198	Chromosome	CCGA01000049.1 Klebsiella pneumoniae genome assembly 19PV, contig 19PV_49, whole genome shotgun sequence	96431	Klebsiella pneumoniae
CCGB01000002.1	GCA_000821685.1_21PV_genomic.fna.gz	8056	8916	blaSHV-36_2	1-861/861	#N/A	0/0	100	100	resfinder	AF467947	blaSHV-36_2	0.973007	0.0269934	Chromosome	CCGB01000002.1 Klebsiella pneumoniae genome assembly 21PV, contig 21PV_2, whole genome shotgun sequence	12536	Klebsiella pneumoniae
CCGB01000079.1	GCA_000821685.1_21PV_genomic.fna.gz	14290	14709	fosA_3	1-420/420	#N/A	0/0	100	100	resfinder	ACWO01000079	fosA_3	0.999273	0.000727459	Chromosome	CCGB01000079.1 Klebsiella pneumoniae genome assembly 21PV, contig 21PV_79, whole genome shotgun sequence	47244	Klebsiella pneumoniae
CCGC01000035.1	GCA_000821725.1_23PV_genomic.fna.gz	33790	34650	blaSHV-12_1	1-861/861	#N/A	0/0	100	100	resfinder	AF462395	Alternate name; SHV-5-2a	0.985252	0.014748	Chromosome	CCGC01000035.1 Klebsiella pneumoniae genome assembly 23PV, contig 23PV_35, whole genome shotgun sequence	36378	Klebsiella pneumoniae
CCGC01000042.1	GCA_000821725.1_23PV_genomic.fna.gz	32007	35159	oqxB_1	1-3153/3153	#N/A	0/0	100	100	resfinder	EU370913	oqxB_1	0.998325	0.00167511	Chromosome	CCGC01000042.1 Klebsiella pneumoniae genome assembly 23PV, contig 23PV_42, whole genome shotgun sequence	78656	Klebsiella pneumoniae
CCGC01000042.1	GCA_000821725.1_23PV_genomic.fna.gz	30808	31983	oqxA_1	1-1176/1176	#N/A	0/0	100	100	resfinder	EU370913	oqxA_1	0.998325	0.00167511	Chromosome	CCGC01000042.1 Klebsiella pneumoniae genome assembly 23PV, contig 23PV_42, whole genome shotgun sequence	78656	Klebsiella pneumoniae
CCGC01000113.1	GCA_000821725.1_23PV_genomic.fna.gz	8600	9019	fosA6_1	1-420/433	#N/A	0/0	97	98.81	resfinder	KU254579	fosA6_1	0.998406	0.00159438	Chromosome	CCGC01000113.1 Klebsiella pneumoniae genome assembly 23PV, contig 23PV_113, whole genome shotgun sequence	23366	Klebsiella pneumoniae
CCGD01000004.1	GCA_000821765.1_25BO_genomic.fna.gz	211452	212312	blaSHV-33_1	1-861/861	#N/A	0/0	100	100	resfinder	AY037779	blaSHV-33_1	0.997026	0.00297413	Chromosome	CCGD01000004.1 Klebsiella pneumoniae genome assembly 25BO, contig 25BO_4, whole genome shotgun sequence	494435	Klebsiella pneumoniae
CCGD01000011.1	GCA_000821765.1_25BO_genomic.fna.gz	53165	54340	oqxA_1	1-1176/1176	#N/A	0/0	100	99.23	resfinder	EU370913	oqxA_1	0.997751	0.00224933	Chromosome	CCGD01000011.1 Klebsiella pneumoniae genome assembly 25BO, contig 25BO_11, whole genome shotgun sequence	394542	Klebsiella pneumoniae
CCGD01000011.1	GCA_000821765.1_25BO_genomic.fna.gz	54364	57516	oqxB_1	1-3153/3153	#N/A	0/0	100	98.95	resfinder	EU370913	oqxB_1	0.997751	0.00224933	Chromosome	CCGD01000011.1 Klebsiella pneumoniae genome assembly 25BO, contig 25BO_11, whole genome shotgun sequence	394542	Klebsiella pneumoniae
CCGD01000031.1	GCA_000821765.1_25BO_genomic.fna.gz	15601	16020	fosA6_1	1-420/433	#N/A	0/0	97	98.33	resfinder	KU254579	fosA6_1	0.999158	0.00084208	Chromosome	CCGD01000031.1 Klebsiella pneumoniae genome assembly 25BO, contig 25BO_31, whole genome shotgun sequence	24531	Klebsiella pneumoniae
CCGE01000007.1	GCA_000821785.1_26BO_genomic.fna.gz	31490	32665	oqxA_1	1-1176/1176	#N/A	0/0	100	99.23	resfinder	EU370913	oqxA_1	0.997676	0.00232373	Chromosome	CCGE01000007.1 Klebsiella pneumoniae genome assembly 26BO, contig 26BO_7, whole genome shotgun sequence	184337	Klebsiella pneumoniae
CCGE01000007.1	GCA_000821785.1_26BO_genomic.fna.gz	32689	35841	oqxB_1	1-3153/3153	#N/A	0/0	100	98.95	resfinder	EU370913	oqxB_1	0.997676	0.00232373	Chromosome	CCGE01000007.1 Klebsiella pneumoniae genome assembly 26BO, contig 26BO_7, whole genome shotgun sequence	184337	Klebsiella pneumoniae
CCGE01000010.1	GCA_000821785.1_26BO_genomic.fna.gz	60366	61226	blaSHV-33_1	1-861/861	#N/A	0/0	100	100	resfinder	AY037779	blaSHV-33_1	0.998263	0.001737	Chromosome	CCGE01000010.1 Klebsiella pneumoniae genome assembly 26BO, contig 26BO_10, whole genome shotgun sequence	136971	Klebsiella pneumoniae
CCGE01000028.1	GCA_000821785.1_26BO_genomic.fna.gz	136058	136477	fosA6_1	1-420/433	#N/A	0/0	97	98.33	resfinder	KU254579	fosA6_1	0.997291	0.00270858	Chromosome	CCGE01000028.1 Klebsiella pneumoniae genome assembly 26BO, contig 26BO_28, whole genome shotgun sequence	152085	Klebsiella pneumoniae
CCGF01000014.1	GCA_000821845.1_29BO_genomic.fna.gz	340950	341762	aadA2_1	7-819/819	#N/A	0/0	99.27	99.88	resfinder	NC010870	aadA2_1	0.997727	0.00227289	Chromosome	CCGF01000014.1 Klebsiella pneumoniae genome assembly 29BO, contig 29BO_14, whole genome shotgun sequence	343037	Klebsiella pneumoniae
CCGF01000014.1	GCA_000821845.1_29BO_genomic.fna.gz	339606	340472	sul1_5	1-867/867	#N/A	0/0	100	99.89	resfinder	EU780013	sul1_5	0.997727	0.00227289	Chromosome	CCGF01000014.1 Klebsiella pneumoniae genome assembly 29BO, contig 29BO_14, whole genome shotgun sequence	343037	Klebsiella pneumoniae
CCGF01000031.1	GCA_000821845.1_29BO_genomic.fna.gz	7309	8169	blaSHV-11_2	1-861/861	#N/A	0/0	100	100	resfinder	HM751098	Alternate name; SHV-1-2a	0.996366	0.00363355	Chromosome	CCGF01000031.1 Klebsiella pneumoniae genome assembly 29BO, contig 29BO_31, whole genome shotgun sequence	157918	Klebsiella pneumoniae
CCGF01000038.1	GCA_000821845.1_29BO_genomic.fna.gz	65764	66939	oqxA_1	1-1176/1176	#N/A	0/0	100	100	resfinder	EU370913	oqxA_1	0.99911	0.000890043	Chromosome	CCGF01000038.1 Klebsiella pneumoniae genome assembly 29BO, contig 29BO_38, whole genome shotgun sequence	72518	Klebsiella pneumoniae
CCGF01000038.1	GCA_000821845.1_29BO_genomic.fna.gz	62588	65740	oqxB_1	1-3153/3153	#N/A	0/0	100	100	resfinder	EU370913	oqxB_1	0.99911	0.000890043	Chromosome	CCGF01000038.1 Klebsiella pneumoniae genome assembly 29BO, contig 29BO_38, whole genome shotgun sequence	72518	Klebsiella pneumoniae
CCGF01000056.1	GCA_000821845.1_29BO_genomic.fna.gz	1681	2100	fosA6_1	1-420/433	#N/A	0/0	97	98.81	resfinder	KU254579	fosA6_1	0.99475	0.00525037	Chromosome	CCGF01000056.1 Klebsiella pneumoniae genome assembly 29BO, contig 29BO_56, whole genome shotgun sequence	16454	Klebsiella pneumoniae
CCGG01000004.1	GCA_000821825.1_28BO_genomic.fna.gz	390114	390533	fosA6_1	1-420/433	#N/A	0/0	97	99.52	resfinder	KU254579	fosA6_1	0.997646	0.0023537	Chromosome	CCGG01000004.1 Klebsiella pneumoniae genome assembly 28BO, contig 28BO_4, whole genome shotgun sequence	405177	Klebsiella pneumoniae
CCGG01000006.1	GCA_000821825.1_28BO_genomic.fna.gz	42191	43370	oqxA_1	1-1176/1176	#N/A	1/4	100	99.58	resfinder	EU370913	oqxA_1	0.99749	0.00250963	Chromosome	CCGG01000006.1 Klebsiella pneumoniae genome assembly 28BO, contig 28BO_6, whole genome shotgun sequence	134206	Klebsiella pneumoniae
CCGG01000006.1	GCA_000821825.1_28BO_genomic.fna.gz	43394	46546	oqxB_1	1-3153/3153	#N/A	0/0	100	100	resfinder	EU370913	oqxB_1	0.99749	0.00250963	Chromosome	CCGG01000006.1 Klebsiella pneumoniae genome assembly 28BO, contig 28BO_6, whole genome shotgun sequence	134206	Klebsiella pneumoniae
CCGG01000024.1	GCA_000821825.1_28BO_genomic.fna.gz	114524	115286	blaSHV-11_10	1-763/861	#N/A	0/0	88.62	100	resfinder	EF035557	Alternate name; SHV-1-2a	0.993954	0.0060462	Chromosome	CCGG01000024.1 Klebsiella pneumoniae genome assembly 28BO, contig 28BO_24, whole genome shotgun sequence	115286	Klebsiella pneumoniae
CCGH01000010.1	GCA_000821745.1_24PV_genomic.fna.gz	30890	32065	oqxA_1	1-1176/1176	#N/A	0/0	100	100	resfinder	EU370913	oqxA_1	0.997376	0.00262435	Chromosome	CCGH01000010.1 Klebsiella pneumoniae genome assembly 24PV, contig 24PV_10, whole genome shotgun sequence	46844	Klebsiella pneumoniae
CCGH01000010.1	GCA_000821745.1_24PV_genomic.fna.gz	32089	35241	oqxB_1	1-3153/3153	#N/A	0/0	100	100	resfinder	EU370913	oqxB_1	0.997376	0.00262435	Chromosome	CCGH01000010.1 Klebsiella pneumoniae genome assembly 24PV, contig 24PV_10, whole genome shotgun sequence	46844	Klebsiella pneumoniae
CCGH01000048.1	GCA_000821745.1_24PV_genomic.fna.gz	7274	8134	blaSHV-12_1	1-861/861	#N/A	0/0	100	99.88	resfinder	AF462395	Alternate name; SHV-5-2a	0.997364	0.00263589	Chromosome	CCGH01000048.1 Klebsiella pneumoniae genome assembly 24PV, contig 24PV_48, whole genome shotgun sequence	92157	Klebsiella pneumoniae
CCGH01000075.1	GCA_000821745.1_24PV_genomic.fna.gz	19261	19680	fosA6_1	1-420/433	#N/A	0/0	97	98.81	resfinder	KU254579	fosA6_1	0.9946	0.00540025	Chromosome	CCGH01000075.1 Klebsiella pneumoniae genome assembly 24PV, contig 24PV_75, whole genome shotgun sequence	20391	Klebsiella pneumoniae
CCGI01000005.1	GCA_000821885.1_31AVR_genomic.fna.gz	14395	14814	fosA6_1	1-420/433	#N/A	0/0	97	98.81	resfinder	KU254579	fosA6_1	0.999457	0.000542709	Chromosome	CCGI01000005.1 Klebsiella pneumoniae genome assembly 31AVR, contig 31AVR_5, whole genome shotgun sequence	451600	Klebsiella pneumoniae
CCGI01000016.1	GCA_000821885.1_31AVR_genomic.fna.gz	69079	72231	oqxB_1	1-3153/3153	#N/A	0/0	100	100	resfinder	EU370913	oqxB_1	0.997294	0.00270633	Chromosome	CCGI01000016.1 Klebsiella pneumoniae genome assembly 31AVR, contig 31AVR_16, whole genome shotgun sequence	296367	Klebsiella pneumoniae
CCGI01000016.1	GCA_000821885.1_31AVR_genomic.fna.gz	67880	69055	oqxA_1	1-1176/1176	#N/A	0/0	100	100	resfinder	EU370913	oqxA_1	0.997294	0.00270633	Chromosome	CCGI01000016.1 Klebsiella pneumoniae genome assembly 31AVR, contig 31AVR_16, whole genome shotgun sequence	296367	Klebsiella pneumoniae
CCGI01000041.1	GCA_000821885.1_31AVR_genomic.fna.gz	148135	148995	blaSHV-11_2	1-861/861	#N/A	0/0	100	100	resfinder	HM751098	Alternate name; SHV-1-2a	0.994881	0.00511904	Chromosome	CCGI01000041.1 Klebsiella pneumoniae genome assembly 31AVR, contig 31AVR_41, whole genome shotgun sequence	156294	Klebsiella pneumoniae
CCGJ01000002.1	GCA_000821905.1_32AVR_genomic.fna.gz	15827	16246	fosA6_1	1-420/433	#N/A	0/0	97	98.33	resfinder	KU254579	fosA6_1	0.999511	0.000488932	Chromosome	CCGJ01000002.1 Klebsiella pneumoniae genome assembly 32AVR, contig 32AVR_2, whole genome shotgun sequence	351721	Klebsiella pneumoniae
CCGJ01000018.1	GCA_000821905.1_32AVR_genomic.fna.gz	236079	236939	blaSHV-33_1	1-861/861	#N/A	0/0	100	100	resfinder	AY037779	blaSHV-33_1	0.995955	0.00404507	Chromosome	CCGJ01000018.1 Klebsiella pneumoniae genome assembly 32AVR, contig 32AVR_18, whole genome shotgun sequence	352653	Klebsiella pneumoniae
CCGJ01000020.1	GCA_000821905.1_32AVR_genomic.fna.gz	32073	35225	oqxB_1	1-3153/3153	#N/A	0/0	100	98.95	resfinder	EU370913	oqxB_1	0.997981	0.00201912	Chromosome	CCGJ01000020.1 Klebsiella pneumoniae genome assembly 32AVR, contig 32AVR_20, whole genome shotgun sequence	372178	Klebsiella pneumoniae
CCGJ01000020.1	GCA_000821905.1_32AVR_genomic.fna.gz	30874	32049	oqxA_1	1-1176/1176	#N/A	0/0	100	99.23	resfinder	EU370913	oqxA_1	0.997981	0.00201912	Chromosome	CCGJ01000020.1 Klebsiella pneumoniae genome assembly 32AVR, contig 32AVR_20, whole genome shotgun sequence	372178	Klebsiella pneumoniae
CCGK01000018.1	GCA_000821865.1_30BO_genomic.fna.gz	256361	256780	fosA6_1	1-420/433	#N/A	0/0	97	98.81	resfinder	KU254579	fosA6_1	0.996238	0.00376215	Chromosome	CCGK01000018.1 Klebsiella pneumoniae genome assembly 30BO, contig 30BO_18, whole genome shotgun sequence	273769	Klebsiella pneumoniae
CCGK01000032.1	GCA_000821865.1_30BO_genomic.fna.gz	487	1347	blaSHV-11_2	1-861/861	#N/A	0/0	100	100	resfinder	HM751098	Alternate name; SHV-1-2a	0.996239	0.00376101	Chromosome	CCGK01000032.1 Klebsiella pneumoniae genome assembly 30BO, contig 30BO_32, whole genome shotgun sequence	151218	Klebsiella pneumoniae
CCGK01000086.1	GCA_000821865.1_30BO_genomic.fna.gz	34464	35639	oqxA_1	1-1176/1176	#N/A	0/0	100	100	resfinder	EU370913	oqxA_1	0.998482	0.00151791	Chromosome	CCGK01000086.1 Klebsiella pneumoniae genome assembly 30BO, contig 30BO_86, whole genome shotgun sequence	45822	Klebsiella pneumoniae
CCGK01000086.1	GCA_000821865.1_30BO_genomic.fna.gz	31288	34440	oqxB_1	1-3153/3153	#N/A	0/0	100	100	resfinder	EU370913	oqxB_1	0.998482	0.00151791	Chromosome	CCGK01000086.1 Klebsiella pneumoniae genome assembly 30BO, contig 30BO_86, whole genome shotgun sequence	45822	Klebsiella pneumoniae
CCGL01000009.1	GCA_000821925.1_34AVR_genomic.fna.gz	134557	135417	blaSHV-76_1	1-861/861	#N/A	0/0	100	100	resfinder	AM176551	blaSHV-76_1	0.995622	0.00437773	Chromosome	CCGL01000009.1 Klebsiella pneumoniae genome assembly 34AVR, contig 34AVR_9, whole genome shotgun sequence	223600	Klebsiella pneumoniae
CCGL01000019.1	GCA_000821925.1_34AVR_genomic.fna.gz	14460	14879	fosA_3	1-420/420	#N/A	0/0	100	98.81	resfinder	ACWO01000079	fosA_3	0.999354	0.00064598	Chromosome	CCGL01000019.1 Klebsiella pneumoniae genome assembly 34AVR, contig 34AVR_19, whole genome shotgun sequence	193945	Klebsiella pneumoniae
CCGL01000043.1	GCA_000821925.1_34AVR_genomic.fna.gz	31044	32219	oqxA_1	1-1176/1176	#N/A	0/0	100	99.41	resfinder	EU370913	oqxA_1	0.997716	0.00228427	Chromosome	CCGL01000043.1 Klebsiella pneumoniae genome assembly 34AVR, contig 34AVR_43, whole genome shotgun sequence	54142	Klebsiella pneumoniae
CCGL01000043.1	GCA_000821925.1_34AVR_genomic.fna.gz	32243	35395	oqxB_1	1-3153/3153	#N/A	0/0	100	99.14	resfinder	EU370913	oqxB_1	0.997716	0.00228427	Chromosome	CCGL01000043.1 Klebsiella pneumoniae genome assembly 34AVR, contig 34AVR_43, whole genome shotgun sequence	54142	Klebsiella pneumoniae
CCGM01000001.1	GCA_000821945.1_36AVR_genomic.fna.gz	14749	15168	fosA6_1	1-420/433	#N/A	0/0	97	99.52	resfinder	KU254579	fosA6_1	0.999394	0.000606271	Chromosome	CCGM01000001.1 Klebsiella pneumoniae genome assembly 36AVR, contig 36AVR_1, whole genome shotgun sequence	448075	Klebsiella pneumoniae
CCGM01000007.1	GCA_000821945.1_36AVR_genomic.fna.gz	42476	43651	oqxA_1	1-1176/1176	#N/A	0/0	100	99.83	resfinder	EU370913	oqxA_1	0.997665	0.00233481	Chromosome	CCGM01000007.1 Klebsiella pneumoniae genome assembly 36AVR, contig 36AVR_7, whole genome shotgun sequence	284106	Klebsiella pneumoniae
CCGM01000007.1	GCA_000821945.1_36AVR_genomic.fna.gz	43675	46827	oqxB_1	1-3153/3153	#N/A	0/0	100	99.11	resfinder	EU370913	oqxB_1	0.997665	0.00233481	Chromosome	CCGM01000007.1 Klebsiella pneumoniae genome assembly 36AVR, contig 36AVR_7, whole genome shotgun sequence	284106	Klebsiella pneumoniae
CCGM01000014.1	GCA_000821945.1_36AVR_genomic.fna.gz	393376	394236	blaSHV-11_4	1-861/861	#N/A	0/0	100	100	resfinder	EF035558	Alternate name; SHV-1-2a	0.99794	0.0020604	Chromosome	CCGM01000014.1 Klebsiella pneumoniae genome assembly 36AVR, contig 36AVR_14, whole genome shotgun sequence	591621	Klebsiella pneumoniae
CCGN01000002.1	GCA_000821965.1_37AVR_genomic.fna.gz	132769	133944	oqxA_1	1-1176/1176	#N/A	0/0	100	99.49	resfinder	EU370913	oqxA_1	0.997395	0.00260525	Chromosome	CCGN01000002.1 Klebsiella pneumoniae genome assembly 37AVR, contig 37AVR_2, whole genome shotgun sequence	185121	Klebsiella pneumoniae
CCGN01000002.1	GCA_000821965.1_37AVR_genomic.fna.gz	133968	137120	oqxB_1	1-3153/3153	#N/A	0/0	100	98.76	resfinder	EU370913	oqxB_1	0.997395	0.00260525	Chromosome	CCGN01000002.1 Klebsiella pneumoniae genome assembly 37AVR, contig 37AVR_2, whole genome shotgun sequence	185121	Klebsiella pneumoniae
CCGN01000004.1	GCA_000821965.1_37AVR_genomic.fna.gz	10501	11361	blaSHV-99_1	1-861/861	#N/A	0/0	100	99.88	resfinder	AM941845	blaSHV-99_1	0.996595	0.00340543	Chromosome	CCGN01000004.1 Klebsiella pneumoniae genome assembly 37AVR, contig 37AVR_4, whole genome shotgun sequence	414357	Klebsiella pneumoniae
CCGO01000004.1	GCA_000822005.1_40AVR_genomic.fna.gz	669109	669528	fosA6_1	1-420/433	#N/A	0/0	97	99.76	resfinder	KU254579	fosA6_1	0.996803	0.00319712	Chromosome	CCGO01000004.1 Klebsiella pneumoniae genome assembly 40AVR, contig 40AVR_4, whole genome shotgun sequence	676289	Klebsiella pneumoniae
CCGO01000005.1	GCA_000822005.1_40AVR_genomic.fna.gz	373907	377059	oqxB_1	1-3153/3153	#N/A	0/0	100	98.57	resfinder	EU370913	oqxB_1	0.999464	0.000535643	Chromosome	CCGO01000005.1 Klebsiella pneumoniae genome assembly 40AVR, contig 40AVR_5, whole genome shotgun sequence	415467	Klebsiella pneumoniae
CCGO01000005.1	GCA_000822005.1_40AVR_genomic.fna.gz	377083	378258	oqxA_1	1-1176/1176	#N/A	0/0	100	98.89	resfinder	EU370913	oqxA_1	0.999464	0.000535643	Chromosome	CCGO01000005.1 Klebsiella pneumoniae genome assembly 40AVR, contig 40AVR_5, whole genome shotgun sequence	415467	Klebsiella pneumoniae
CCGO01000021.1	GCA_000822005.1_40AVR_genomic.fna.gz	110461	111321	blaSHV-28_1	1-861/861	#N/A	0/0	100	100	resfinder	HM751101	blaSHV-28_1	0.996791	0.00320876	Chromosome	CCGO01000021.1 Klebsiella pneumoniae genome assembly 40AVR, contig 40AVR_21, whole genome shotgun sequence	139679	Klebsiella pneumoniae
CCGO01000056.1	GCA_000822005.1_40AVR_genomic.fna.gz	2182	3042	aac(3)-IIa_1	1-861/861	#N/A	0/0	100	100	resfinder	CP023555	aac(3)-IIa_1	0.863555	0.136445	Chromosome	CCGO01000056.1 Klebsiella pneumoniae genome assembly 40AVR, contig 40AVR_56, whole genome shotgun sequence	3424	Klebsiella pneumoniae
CCGP01000003.1	GCA_000821985.1_39AVR_genomic.fna.gz	203267	204127	blaSHV-11_2	1-861/861	#N/A	0/0	100	100	resfinder	HM751098	Alternate name; SHV-1-2a	0.996441	0.00355917	Chromosome	CCGP01000003.1 Klebsiella pneumoniae genome assembly 39AVR, contig 39AVR_3, whole genome shotgun sequence	395335	Klebsiella pneumoniae
CCGP01000008.1	GCA_000821985.1_39AVR_genomic.fna.gz	251208	251627	fosA_3	1-420/420	#N/A	0/0	100	99.76	resfinder	ACWO01000079	fosA_3	0.997039	0.0029611	Chromosome	CCGP01000008.1 Klebsiella pneumoniae genome assembly 39AVR, contig 39AVR_8, whole genome shotgun sequence	276589	Klebsiella pneumoniae
CCGP01000016.1	GCA_000821985.1_39AVR_genomic.fna.gz	339059	342211	oqxB_1	1-3153/3153	#N/A	0/0	100	100	resfinder	EU370913	oqxB_1	0.999587	0.00041322	Chromosome	CCGP01000016.1 Klebsiella pneumoniae genome assembly 39AVR, contig 39AVR_16, whole genome shotgun sequence	374290	Klebsiella pneumoniae
CCGP01000016.1	GCA_000821985.1_39AVR_genomic.fna.gz	342235	343410	oqxA_1	1-1176/1176	#N/A	0/0	100	100	resfinder	EU370913	oqxA_1	0.999587	0.00041322	Chromosome	CCGP01000016.1 Klebsiella pneumoniae genome assembly 39AVR, contig 39AVR_16, whole genome shotgun sequence	374290	Klebsiella pneumoniae
CCGQ01000001.1	GCA_000822025.1_41AVR_genomic.fna.gz	259862	260277	fosA5_1	1-416/420	#N/A	0/0	99.05	95.19	resfinder	EU195449	fosA5_1	0.997793	0.00220704	Chromosome	CCGQ01000001.1 Klebsiella pneumoniae genome assembly 41AVR, contig 41AVR_1, whole genome shotgun sequence	337218	Klebsiella pneumoniae
CCGQ01000006.1	GCA_000822025.1_41AVR_genomic.fna.gz	40480	41655	oqxA_1	1-1176/1176	#N/A	0/0	100	99.15	resfinder	EU370913	oqxA_1	0.998301	0.00169866	Chromosome	CCGQ01000006.1 Klebsiella pneumoniae genome assembly 41AVR, contig 41AVR_6, whole genome shotgun sequence	149766	Klebsiella pneumoniae
CCGQ01000006.1	GCA_000822025.1_41AVR_genomic.fna.gz	41679	44831	oqxB_1	1-3153/3153	#N/A	0/0	100	98.89	resfinder	EU370913	oqxB_1	0.998301	0.00169866	Chromosome	CCGQ01000006.1 Klebsiella pneumoniae genome assembly 41AVR, contig 41AVR_6, whole genome shotgun sequence	149766	Klebsiella pneumoniae
CCGQ01000019.1	GCA_000822025.1_41AVR_genomic.fna.gz	228242	229102	blaSHV-1_9	1-861/861	#N/A	0/0	100	100	resfinder	HM751102	blaSHV-1_9	0.998801	0.00119935	Chromosome	CCGQ01000019.1 Klebsiella pneumoniae genome assembly 41AVR, contig 41AVR_19, whole genome shotgun sequence	342387	Klebsiella pneumoniae
CCGR01000010.1	GCA_000822045.1_42AVR_genomic.fna.gz	67458	68633	oqxA_1	1-1176/1176	#N/A	0/0	100	100	resfinder	EU370913	oqxA_1	0.997485	0.00251491	Chromosome	CCGR01000010.1 Klebsiella pneumoniae genome assembly 42AVR, contig 42AVR_10, whole genome shotgun sequence	259389	Klebsiella pneumoniae
CCGR01000010.1	GCA_000822045.1_42AVR_genomic.fna.gz	68657	71809	oqxB_1	1-3153/3153	#N/A	0/0	100	100	resfinder	EU370913	oqxB_1	0.997485	0.00251491	Chromosome	CCGR01000010.1 Klebsiella pneumoniae genome assembly 42AVR, contig 42AVR_10, whole genome shotgun sequence	259389	Klebsiella pneumoniae
CCGR01000023.1	GCA_000822045.1_42AVR_genomic.fna.gz	14365	14784	fosA6_1	1-420/433	#N/A	0/0	97	98.81	resfinder	KU254579	fosA6_1	0.999499	0.000501003	Chromosome	CCGR01000023.1 Klebsiella pneumoniae genome assembly 42AVR, contig 42AVR_23, whole genome shotgun sequence	270827	Klebsiella pneumoniae
CCGR01000030.1	GCA_000822045.1_42AVR_genomic.fna.gz	139770	140630	blaSHV-11_2	1-861/861	#N/A	0/0	100	100	resfinder	HM751098	Alternate name; SHV-1-2a	0.996392	0.00360764	Chromosome	CCGR01000030.1 Klebsiella pneumoniae genome assembly 42AVR, contig 42AVR_30, whole genome shotgun sequence	147939	Klebsiella pneumoniae
CCGS01000006.1	GCA_000822065.1_43AVR_genomic.fna.gz	139385	140245	blaSHV-11_2	1-861/861	#N/A	0/0	100	100	resfinder	HM751098	Alternate name; SHV-1-2a	0.996623	0.00337679	Chromosome	CCGS01000006.1 Klebsiella pneumoniae genome assembly 43AVR, contig 43AVR_6, whole genome shotgun sequence	290651	Klebsiella pneumoniae
CCGS01000034.1	GCA_000822065.1_43AVR_genomic.fna.gz	14358	14777	fosA6_1	1-420/433	#N/A	0/0	97	98.81	resfinder	KU254579	fosA6_1	0.999284	0.000715848	Chromosome	CCGS01000034.1 Klebsiella pneumoniae genome assembly 43AVR, contig 43AVR_34, whole genome shotgun sequence	75184	Klebsiella pneumoniae
CCGS01000035.1	GCA_000822065.1_43AVR_genomic.fna.gz	126477	127652	oqxA_1	1-1176/1176	#N/A	0/0	100	100	resfinder	EU370913	oqxA_1	0.999385	0.000614878	Chromosome	CCGS01000035.1 Klebsiella pneumoniae genome assembly 43AVR, contig 43AVR_35, whole genome shotgun sequence	144636	Klebsiella pneumoniae
CCGS01000035.1	GCA_000822065.1_43AVR_genomic.fna.gz	123301	126453	oqxB_1	1-3153/3153	#N/A	0/0	100	100	resfinder	EU370913	oqxB_1	0.999385	0.000614878	Chromosome	CCGS01000035.1 Klebsiella pneumoniae genome assembly 43AVR, contig 43AVR_35, whole genome shotgun sequence	144636	Klebsiella pneumoniae
CCGT01000004.1	GCA_000822105.1_45AVR_genomic.fna.gz	409269	410129	blaSHV-11_9	1-861/861	#N/A	0/0	100	99.65	resfinder	FJ483937	Alternate name; SHV-1-2a	0.998729	0.00127103	Chromosome	CCGT01000004.1 Klebsiella pneumoniae genome assembly 45AVR, contig 45AVR_4, whole genome shotgun sequence	594886	Klebsiella pneumoniae
CCGT01000005.1	GCA_000822105.1_45AVR_genomic.fna.gz	32069	35221	oqxB_1	1-3153/3153	#N/A	0/0	100	99.08	resfinder	EU370913	oqxB_1	0.997861	0.00213918	Chromosome	CCGT01000005.1 Klebsiella pneumoniae genome assembly 45AVR, contig 45AVR_5, whole genome shotgun sequence	479835	Klebsiella pneumoniae
CCGT01000005.1	GCA_000822105.1_45AVR_genomic.fna.gz	30870	32045	oqxA_1	1-1176/1176	#N/A	0/0	100	99.41	resfinder	EU370913	oqxA_1	0.997861	0.00213918	Chromosome	CCGT01000005.1 Klebsiella pneumoniae genome assembly 45AVR, contig 45AVR_5, whole genome shotgun sequence	479835	Klebsiella pneumoniae
CCGT01000011.1	GCA_000822105.1_45AVR_genomic.fna.gz	57982	58401	fosA6_1	1-420/433	#N/A	0/0	97	98.81	resfinder	KU254579	fosA6_1	0.998045	0.00195535	Chromosome	CCGT01000011.1 Klebsiella pneumoniae genome assembly 45AVR, contig 45AVR_11, whole genome shotgun sequence	72885	Klebsiella pneumoniae
CCGU01000003.1	GCA_000822145.1_47AVR_genomic.fna.gz	102052	102912	blaSHV-99_1	1-861/861	#N/A	0/0	100	99.88	resfinder	AM941845	blaSHV-99_1	0.996214	0.00378639	Chromosome	CCGU01000003.1 Klebsiella pneumoniae genome assembly 47AVR, contig 47AVR_3, whole genome shotgun sequence	526101	Klebsiella pneumoniae
CCGU01000005.1	GCA_000822145.1_47AVR_genomic.fna.gz	345443	345862	fosA6_1	1-420/433	#N/A	0/0	97	98.81	resfinder	KU254579	fosA6_1	0.996232	0.00376807	Chromosome	CCGU01000005.1 Klebsiella pneumoniae genome assembly 47AVR, contig 47AVR_5, whole genome shotgun sequence	360221	Klebsiella pneumoniae
CCGU01000016.1	GCA_000822145.1_47AVR_genomic.fna.gz	292798	295950	oqxB_1	1-3153/3153	#N/A	0/0	100	98.76	resfinder	EU370913	oqxB_1	0.999627	0.000373399	Chromosome	CCGU01000016.1 Klebsiella pneumoniae genome assembly 47AVR, contig 47AVR_16, whole genome shotgun sequence	337677	Klebsiella pneumoniae
CCGU01000016.1	GCA_000822145.1_47AVR_genomic.fna.gz	295974	297149	oqxA_1	1-1176/1176	#N/A	0/0	100	99.49	resfinder	EU370913	oqxA_1	0.999627	0.000373399	Chromosome	CCGU01000016.1 Klebsiella pneumoniae genome assembly 47AVR, contig 47AVR_16, whole genome shotgun sequence	337677	Klebsiella pneumoniae
CCGV01000007.1	GCA_000822125.1_46AVR_genomic.fna.gz	160515	161375	blaSHV-11_2	1-861/861	#N/A	0/0	100	100	resfinder	HM751098	Alternate name; SHV-1-2a	0.997133	0.00286688	Chromosome	CCGV01000007.1 Klebsiella pneumoniae genome assembly 46AVR, contig 46AVR_7, whole genome shotgun sequence	283670	Klebsiella pneumoniae
CCGV01000014.1	GCA_000822125.1_46AVR_genomic.fna.gz	129268	129687	fosA_3	1-420/420	#N/A	0/0	100	99.76	resfinder	ACWO01000079	fosA_3	0.998324	0.00167634	Chromosome	CCGV01000014.1 Klebsiella pneumoniae genome assembly 46AVR, contig 46AVR_14, whole genome shotgun sequence	154566	Klebsiella pneumoniae
CCGV01000017.1	GCA_000822125.1_46AVR_genomic.fna.gz	12	611	aac(6')Ib-cr_1	1-600/600	#N/A	0/0	100	100	resfinder	DQ303918	aac(6')Ib-cr_1	0.836006	0.163994	Chromosome	CCGV01000017.1 Klebsiella pneumoniae genome assembly 46AVR, contig 46AVR_17, whole genome shotgun sequence	14866	Klebsiella pneumoniae
CCGV01000020.1	GCA_000822125.1_46AVR_genomic.fna.gz	285640	288792	oqxB_1	1-3153/3153	#N/A	0/0	100	100	resfinder	EU370913	oqxB_1	0.999606	0.000394223	Chromosome	CCGV01000020.1 Klebsiella pneumoniae genome assembly 46AVR, contig 46AVR_20, whole genome shotgun sequence	320870	Klebsiella pneumoniae
CCGV01000020.1	GCA_000822125.1_46AVR_genomic.fna.gz	288816	289991	oqxA_1	1-1176/1176	#N/A	0/0	100	100	resfinder	EU370913	oqxA_1	0.999606	0.000394223	Chromosome	CCGV01000020.1 Klebsiella pneumoniae genome assembly 46AVR, contig 46AVR_20, whole genome shotgun sequence	320870	Klebsiella pneumoniae
CCGW01000001.1	GCA_000822165.1_48AVR_genomic.fna.gz	257434	257853	fosA6_1	1-420/433	#N/A	0/0	97	98.81	resfinder	KU254579	fosA6_1	0.996143	0.00385664	Chromosome	CCGW01000001.1 Klebsiella pneumoniae genome assembly 48AVR, contig 48AVR_1, whole genome shotgun sequence	364191	Klebsiella pneumoniae
CCGW01000002.1	GCA_000822165.1_48AVR_genomic.fna.gz	351099	351959	blaSHV-11_2	1-861/861	#N/A	0/0	100	100	resfinder	HM751098	Alternate name; SHV-1-2a	0.995982	0.00401812	Chromosome	CCGW01000002.1 Klebsiella pneumoniae genome assembly 48AVR, contig 48AVR_2, whole genome shotgun sequence	359268	Klebsiella pneumoniae
CCGW01000017.1	GCA_000822165.1_48AVR_genomic.fna.gz	224134	227286	oqxB_1	1-3153/3153	#N/A	0/0	100	100	resfinder	EU370913	oqxB_1	0.999469	0.000531273	Chromosome	CCGW01000017.1 Klebsiella pneumoniae genome assembly 48AVR, contig 48AVR_17, whole genome shotgun sequence	295932	Klebsiella pneumoniae
CCGW01000017.1	GCA_000822165.1_48AVR_genomic.fna.gz	227310	228485	oqxA_1	1-1176/1176	#N/A	0/0	100	100	resfinder	EU370913	oqxA_1	0.999469	0.000531273	Chromosome	CCGW01000017.1 Klebsiella pneumoniae genome assembly 48AVR, contig 48AVR_17, whole genome shotgun sequence	295932	Klebsiella pneumoniae
CCGX01000012.1	GCA_000822185.1_49BG_genomic.fna.gz	31045	32220	oqxA_1	1-1176/1176	#N/A	0/0	100	99.49	resfinder	EU370913	oqxA_1	0.997229	0.00277092	Chromosome	CCGX01000012.1 Klebsiella pneumoniae genome assembly 49BG, contig 49BG_12, whole genome shotgun sequence	181937	Klebsiella pneumoniae
CCGX01000012.1	GCA_000822185.1_49BG_genomic.fna.gz	32244	35396	oqxB_1	1-3153/3153	#N/A	0/0	100	98.54	resfinder	EU370913	oqxB_1	0.997229	0.00277092	Chromosome	CCGX01000012.1 Klebsiella pneumoniae genome assembly 49BG, contig 49BG_12, whole genome shotgun sequence	181937	Klebsiella pneumoniae
CCGX01000018.1	GCA_000822185.1_49BG_genomic.fna.gz	225396	226256	blaSHV-11_15	1-861/861	#N/A	0/0	100	99.88	resfinder	DQ219473	Alternate name; SHV-1-2a	0.997195	0.00280454	Chromosome	CCGX01000018.1 Klebsiella pneumoniae genome assembly 49BG, contig 49BG_18, whole genome shotgun sequence	259699	Klebsiella pneumoniae
CCGX01000023.1	GCA_000822185.1_49BG_genomic.fna.gz	14180	14592	fosA_5	1-413/420	#N/A	0/0	98.33	98.79	resfinder	AFBO01000747	fosA_5	0.99848	0.0015197	Chromosome	CCGX01000023.1 Klebsiella pneumoniae genome assembly 49BG, contig 49BG_23, whole genome shotgun sequence	40509	Klebsiella pneumoniae
CCGY01000011.1	GCA_000822085.1_44AVR_genomic.fna.gz	353180	353599	fosA6_1	1-420/433	#N/A	0/0	97	98.81	resfinder	KU254579	fosA6_1	0.996354	0.00364555	Chromosome	CCGY01000011.1 Klebsiella pneumoniae genome assembly 44AVR, contig 44AVR_11, whole genome shotgun sequence	368090	Klebsiella pneumoniae
CCGY01000016.1	GCA_000822085.1_44AVR_genomic.fna.gz	224136	227288	oqxB_1	1-3153/3153	#N/A	0/0	100	100	resfinder	EU370913	oqxB_1	0.999467	0.000533477	Chromosome	CCGY01000016.1 Klebsiella pneumoniae genome assembly 44AVR, contig 44AVR_16, whole genome shotgun sequence	295934	Klebsiella pneumoniae
CCGY01000016.1	GCA_000822085.1_44AVR_genomic.fna.gz	227312	228487	oqxA_1	1-1176/1176	#N/A	0/0	100	100	resfinder	EU370913	oqxA_1	0.999467	0.000533477	Chromosome	CCGY01000016.1 Klebsiella pneumoniae genome assembly 44AVR, contig 44AVR_16, whole genome shotgun sequence	295934	Klebsiella pneumoniae
CCGY01000018.1	GCA_000822085.1_44AVR_genomic.fna.gz	4044	4904	blaSHV-11_2	1-861/861	#N/A	0/0	100	100	resfinder	HM751098	Alternate name; SHV-1-2a	0.996975	0.00302483	Chromosome	CCGY01000018.1 Klebsiella pneumoniae genome assembly 44AVR, contig 44AVR_18, whole genome shotgun sequence	82592	Klebsiella pneumoniae
CCGZ01000002.1	GCA_000822225.1_51BG_genomic.fna.gz	350881	351300	fosA_6	1-420/420	#N/A	0/0	100	96.19	resfinder	ACZD01000244	fosA_6	0.996548	0.00345196	Chromosome	CCGZ01000002.1 Klebsiella pneumoniae genome assembly 51BG, contig 51BG_2, whole genome shotgun sequence	366371	Klebsiella pneumoniae
CCGZ01000016.1	GCA_000822225.1_51BG_genomic.fna.gz	112263	113438	oqxA_1	1-1176/1176	#N/A	0/0	100	99.32	resfinder	EU370913	oqxA_1	0.999517	0.000482742	Chromosome	CCGZ01000016.1 Klebsiella pneumoniae genome assembly 51BG, contig 51BG_16, whole genome shotgun sequence	149750	Klebsiella pneumoniae
CCGZ01000016.1	GCA_000822225.1_51BG_genomic.fna.gz	109087	112239	oqxB_1	1-3153/3153	#N/A	0/0	100	98.7	resfinder	EU370913	oqxB_1	0.999517	0.000482742	Chromosome	CCGZ01000016.1 Klebsiella pneumoniae genome assembly 51BG, contig 51BG_16, whole genome shotgun sequence	149750	Klebsiella pneumoniae
CCGZ01000028.1	GCA_000822225.1_51BG_genomic.fna.gz	28401	29261	blaSHV-52_1	1-861/861	#N/A	0/0	100	100	resfinder	HQ845196	blaSHV-52_1	0.99737	0.00262991	Chromosome	CCGZ01000028.1 Klebsiella pneumoniae genome assembly 51BG, contig 51BG_28, whole genome shotgun sequence	139053	Klebsiella pneumoniae
CCHA01000007.1	GCA_000822205.1_50BG_genomic.fna.gz	256123	256542	fosA6_1	1-420/433	#N/A	0/0	97	98.81	resfinder	KU254579	fosA6_1	0.997664	0.00233615	Chromosome	CCHA01000007.1 Klebsiella pneumoniae genome assembly 50BG, contig 50BG_7, whole genome shotgun sequence	355002	Klebsiella pneumoniae
CCHA01000023.1	GCA_000822205.1_50BG_genomic.fna.gz	322730	323905	oqxA_1	1-1176/1176	#N/A	0/0	100	100	resfinder	EU370913	oqxA_1	0.999635	0.00036484	Chromosome	CCHA01000023.1 Klebsiella pneumoniae genome assembly 50BG, contig 50BG_23, whole genome shotgun sequence	354785	Klebsiella pneumoniae
CCHA01000023.1	GCA_000822205.1_50BG_genomic.fna.gz	319554	322706	oqxB_1	1-3153/3153	#N/A	0/0	100	100	resfinder	EU370913	oqxB_1	0.999635	0.00036484	Chromosome	CCHA01000023.1 Klebsiella pneumoniae genome assembly 50BG, contig 50BG_23, whole genome shotgun sequence	354785	Klebsiella pneumoniae
CCHA01000027.1	GCA_000822205.1_50BG_genomic.fna.gz	7296	8156	blaSHV-11_2	1-861/861	#N/A	0/0	100	100	resfinder	HM751098	Alternate name; SHV-1-2a	0.997414	0.00258553	Chromosome	CCHA01000027.1 Klebsiella pneumoniae genome assembly 50BG, contig 50BG_27, whole genome shotgun sequence	90409	Klebsiella pneumoniae
CCHB01000003.1	GCA_000822265.1_53BG_genomic.fna.gz	349804	350223	fosA6_1	1-420/433	#N/A	0/0	97	99.29	resfinder	KU254579	fosA6_1	0.996518	0.00348155	Chromosome	CCHB01000003.1 Klebsiella pneumoniae genome assembly 53BG, contig 53BG_3, whole genome shotgun sequence	366791	Klebsiella pneumoniae
CCHB01000019.1	GCA_000822265.1_53BG_genomic.fna.gz	94125	95300	oqxA_1	1-1176/1176	#N/A	0/0	100	99.41	resfinder	EU370913	oqxA_1	0.99941	0.000589649	Chromosome	CCHB01000019.1 Klebsiella pneumoniae genome assembly 53BG, contig 53BG_19, whole genome shotgun sequence	126172	Klebsiella pneumoniae
CCHB01000019.1	GCA_000822265.1_53BG_genomic.fna.gz	90949	94101	oqxB_1	1-3153/3153	#N/A	0/0	100	99.02	resfinder	EU370913	oqxB_1	0.99941	0.000589649	Chromosome	CCHB01000019.1 Klebsiella pneumoniae genome assembly 53BG, contig 53BG_19, whole genome shotgun sequence	126172	Klebsiella pneumoniae
CCHB01000024.1	GCA_000822265.1_53BG_genomic.fna.gz	104022	104882	blaSHV-99_1	1-861/861	#N/A	0/0	100	99.88	resfinder	AM941845	blaSHV-99_1	0.998269	0.00173139	Chromosome	CCHB01000024.1 Klebsiella pneumoniae genome assembly 53BG, contig 53BG_24, whole genome shotgun sequence	173710	Klebsiella pneumoniae
CCHC01000036.1	GCA_000822245.1_52BG_genomic.fna.gz	37926	38786	blaSHV-11_9	1-861/861	#N/A	0/0	100	100	resfinder	FJ483937	Alternate name; SHV-1-2a	0.997502	0.00249769	Chromosome	CCHC01000036.1 Klebsiella pneumoniae genome assembly 52BG, contig 52BG_36, whole genome shotgun sequence	153568	Klebsiella pneumoniae
CCHC01000041.1	GCA_000822245.1_52BG_genomic.fna.gz	30878	32053	oqxA_1	1-1176/1176	#N/A	0/0	100	99.66	resfinder	EU370913	oqxA_1	0.996387	0.00361326	Chromosome	CCHC01000041.1 Klebsiella pneumoniae genome assembly 52BG, contig 52BG_41, whole genome shotgun sequence	36158	Klebsiella pneumoniae
CCHC01000041.1	GCA_000822245.1_52BG_genomic.fna.gz	32077	35229	oqxB_1	1-3153/3153	#N/A	0/0	100	99.65	resfinder	EU370913	oqxB_1	0.996387	0.00361326	Chromosome	CCHC01000041.1 Klebsiella pneumoniae genome assembly 52BG, contig 52BG_41, whole genome shotgun sequence	36158	Klebsiella pneumoniae
CCHC01000109.1	GCA_000822245.1_52BG_genomic.fna.gz	1172	1591	fosA5_1	1-420/420	#N/A	0/0	100	100	resfinder	EU195449	fosA5_1	0.740129	0.259871	Chromosome	CCHC01000109.1 Klebsiella pneumoniae genome assembly 52BG, contig 52BG_109, whole genome shotgun sequence	5547	Klebsiella pneumoniae
CCHD01000001.1	GCA_000822285.1_54BG_genomic.fna.gz	445489	448641	oqxB_1	1-3153/3153	#N/A	0/0	100	100	resfinder	EU370913	oqxB_1	0.999504	0.000496425	Chromosome	CCHD01000001.1 Klebsiella pneumoniae genome assembly 54BG, contig 54BG_1, whole genome shotgun sequence	585914	Klebsiella pneumoniae
CCHD01000001.1	GCA_000822285.1_54BG_genomic.fna.gz	448665	449840	oqxA_1	1-1176/1176	#N/A	0/0	100	100	resfinder	EU370913	oqxA_1	0.999504	0.000496425	Chromosome	CCHD01000001.1 Klebsiella pneumoniae genome assembly 54BG, contig 54BG_1, whole genome shotgun sequence	585914	Klebsiella pneumoniae
CCHD01000005.1	GCA_000822285.1_54BG_genomic.fna.gz	249109	249969	blaSHV-11_2	1-861/861	#N/A	0/0	100	100	resfinder	HM751098	Alternate name; SHV-1-2a	0.997913	0.00208719	Chromosome	CCHD01000005.1 Klebsiella pneumoniae genome assembly 54BG, contig 54BG_5, whole genome shotgun sequence	271275	Klebsiella pneumoniae
CCHD01000006.1	GCA_000822285.1_54BG_genomic.fna.gz	97834	98253	fosA6_1	1-420/433	#N/A	0/0	97	98.81	resfinder	KU254579	fosA6_1	0.998631	0.00136905	Chromosome	CCHD01000006.1 Klebsiella pneumoniae genome assembly 54BG, contig 54BG_6, whole genome shotgun sequence	211015	Klebsiella pneumoniae
CCHE01000009.1	GCA_000822325.1_56BG_genomic.fna.gz	255994	256413	fosA6_1	1-420/433	#N/A	0/0	97	98.81	resfinder	KU254579	fosA6_1	0.997626	0.00237386	Chromosome	CCHE01000009.1 Klebsiella pneumoniae genome assembly 56BG, contig 56BG_9, whole genome shotgun sequence	354220	Klebsiella pneumoniae
CCHE01000012.1	GCA_000822325.1_56BG_genomic.fna.gz	86015	86875	blaSHV-11_2	1-861/861	#N/A	0/0	100	99.88	resfinder	HM751098	Alternate name; SHV-1-2a	0.998409	0.00159121	Chromosome	CCHE01000012.1 Klebsiella pneumoniae genome assembly 56BG, contig 56BG_12, whole genome shotgun sequence	129590	Klebsiella pneumoniae
CCHE01000018.1	GCA_000822325.1_56BG_genomic.fna.gz	21657	22832	oqxA_1	1-1176/1176	#N/A	0/0	100	100	resfinder	EU370913	oqxA_1	0.998735	0.00126462	Chromosome	CCHE01000018.1 Klebsiella pneumoniae genome assembly 56BG, contig 56BG_18, whole genome shotgun sequence	53708	Klebsiella pneumoniae
CCHE01000018.1	GCA_000822325.1_56BG_genomic.fna.gz	18481	21633	oqxB_1	1-3153/3153	#N/A	0/0	100	100	resfinder	EU370913	oqxB_1	0.998735	0.00126462	Chromosome	CCHE01000018.1 Klebsiella pneumoniae genome assembly 56BG, contig 56BG_18, whole genome shotgun sequence	53708	Klebsiella pneumoniae
CCHG01000009.1	GCA_000822305.1_55BG_genomic.fna.gz	7218	8078	blaSHV-33_1	1-861/861	#N/A	0/0	100	100	resfinder	AY037779	blaSHV-33_1	0.998005	0.00199488	Chromosome	CCHG01000009.1 Klebsiella pneumoniae genome assembly 55BG, contig 55BG_9, whole genome shotgun sequence	48921	Klebsiella pneumoniae
CCHG01000078.1	GCA_000822305.1_55BG_genomic.fna.gz	30874	32049	oqxA_1	1-1176/1176	#N/A	0/0	100	99.23	resfinder	EU370913	oqxA_1	0.997005	0.00299465	Chromosome	CCHG01000078.1 Klebsiella pneumoniae genome assembly 55BG, contig 55BG_78, whole genome shotgun sequence	46804	Klebsiella pneumoniae
CCHG01000078.1	GCA_000822305.1_55BG_genomic.fna.gz	32073	35225	oqxB_1	1-3153/3153	#N/A	0/0	100	98.95	resfinder	EU370913	oqxB_1	0.997005	0.00299465	Chromosome	CCHG01000078.1 Klebsiella pneumoniae genome assembly 55BG, contig 55BG_78, whole genome shotgun sequence	46804	Klebsiella pneumoniae
CCHG01000152.1	GCA_000822305.1_55BG_genomic.fna.gz	19357	19776	fosA6_1	1-420/433	#N/A	0/0	97	98.33	resfinder	KU254579	fosA6_1	0.996755	0.00324511	Chromosome	CCHG01000152.1 Klebsiella pneumoniae genome assembly 55BG, contig 55BG_152, whole genome shotgun sequence	26187	Klebsiella pneumoniae
CCHH01000008.1	GCA_000822385.1_60BG_genomic.fna.gz	35068	35928	blaSHV-1_9	1-861/861	#N/A	0/0	100	100	resfinder	HM751102	blaSHV-1_9	0.997996	0.00200428	Chromosome	CCHH01000008.1 Klebsiella pneumoniae genome assembly 60BG, contig 60BG_8, whole genome shotgun sequence	113111	Klebsiella pneumoniae
CCHH01000038.1	GCA_000822385.1_60BG_genomic.fna.gz	30858	31277	fosA_5	1-420/420	#N/A	0/0	100	100	resfinder	AFBO01000747	fosA_5	0.998544	0.00145601	Chromosome	CCHH01000038.1 Klebsiella pneumoniae genome assembly 60BG, contig 60BG_38, whole genome shotgun sequence	54555	Klebsiella pneumoniae
CCHH01000054.1	GCA_000822385.1_60BG_genomic.fna.gz	39777	42929	oqxB_1	1-3153/3153	#N/A	0/0	100	98.57	resfinder	EU370913	oqxB_1	0.998756	0.00124392	Chromosome	CCHH01000054.1 Klebsiella pneumoniae genome assembly 60BG, contig 60BG_54, whole genome shotgun sequence	74982	Klebsiella pneumoniae
CCHH01000054.1	GCA_000822385.1_60BG_genomic.fna.gz	42953	44128	oqxA_1	1-1176/1176	#N/A	0/0	100	99.23	resfinder	EU370913	oqxA_1	0.998756	0.00124392	Chromosome	CCHH01000054.1 Klebsiella pneumoniae genome assembly 60BG, contig 60BG_54, whole genome shotgun sequence	74982	Klebsiella pneumoniae
CCHI01000052.1	GCA_000822365.1_58BG_genomic.fna.gz	15190	16365	oqxA_1	1-1176/1176	#N/A	0/0	100	100	resfinder	EU370913	oqxA_1	0.997424	0.00257639	Chromosome	CCHI01000052.1 Klebsiella pneumoniae genome assembly 58BG, contig 58BG_52, whole genome shotgun sequence	54107	Klebsiella pneumoniae
CCHI01000052.1	GCA_000822365.1_58BG_genomic.fna.gz	16389	19541	oqxB_1	1-3153/3153	#N/A	0/0	100	100	resfinder	EU370913	oqxB_1	0.997424	0.00257639	Chromosome	CCHI01000052.1 Klebsiella pneumoniae genome assembly 58BG, contig 58BG_52, whole genome shotgun sequence	54107	Klebsiella pneumoniae
CCHI01000076.1	GCA_000822365.1_58BG_genomic.fna.gz	3410	3829	fosA6_1	1-420/433	#N/A	0/0	97	98.81	resfinder	KU254579	fosA6_1	0.998889	0.00111114	Chromosome	CCHI01000076.1 Klebsiella pneumoniae genome assembly 58BG, contig 58BG_76, whole genome shotgun sequence	22250	Klebsiella pneumoniae
CCHJ01000006.1	GCA_000822405.1_62BG_genomic.fna.gz	11851	12711	blaSHV-11_15	1-861/861	#N/A	0/0	100	99.88	resfinder	DQ219473	Alternate name; SHV-1-2a	0.985658	0.0143419	Chromosome	CCHJ01000006.1 Klebsiella pneumoniae genome assembly 62BG, contig 62BG_6, whole genome shotgun sequence	20087	Klebsiella pneumoniae
CCHJ01000009.1	GCA_000822405.1_62BG_genomic.fna.gz	451	3603	oqxB_1	1-3153/3153	#N/A	0/0	100	98.54	resfinder	EU370913	oqxB_1	0.998174	0.00182569	Chromosome	CCHJ01000009.1 Klebsiella pneumoniae genome assembly 62BG, contig 62BG_9, whole genome shotgun sequence	35809	Klebsiella pneumoniae
CCHJ01000009.1	GCA_000822405.1_62BG_genomic.fna.gz	3627	4802	oqxA_1	1-1176/1176	#N/A	0/0	100	99.49	resfinder	EU370913	oqxA_1	0.998174	0.00182569	Chromosome	CCHJ01000009.1 Klebsiella pneumoniae genome assembly 62BG, contig 62BG_9, whole genome shotgun sequence	35809	Klebsiella pneumoniae
CCHJ01000095.1	GCA_000822405.1_62BG_genomic.fna.gz	6273	6685	fosA_5	1-413/420	#N/A	0/0	98.33	98.79	resfinder	AFBO01000747	fosA_5	0.991429	0.00857103	Chromosome	CCHJ01000095.1 Klebsiella pneumoniae genome assembly 62BG, contig 62BG_95, whole genome shotgun sequence	20807	Klebsiella pneumoniae
CCHK01000006.1	GCA_000822425.1_63BG_genomic.fna.gz	90806	91225	fosA6_1	1-420/433	#N/A	0/0	97	99.76	resfinder	KU254579	fosA6_1	0.999352	0.000648246	Chromosome	CCHK01000006.1 Klebsiella pneumoniae genome assembly 63BG, contig 63BG_6, whole genome shotgun sequence	425197	Klebsiella pneumoniae
CCHK01000018.1	GCA_000822425.1_63BG_genomic.fna.gz	3433	4293	blaTEM-1A_4	1-861/861	#N/A	0/0	100	100	resfinder	HM749966	Alternate name; RblaTEM-1	0.994209	0.00579085	Chromosome	CCHK01000018.1 Klebsiella pneumoniae genome assembly 63BG, contig 63BG_18, whole genome shotgun sequence	329064	Klebsiella pneumoniae
CCHK01000041.1	GCA_000822425.1_63BG_genomic.fna.gz	630	1505	blaCTX-M-15_23	1-876/876	#N/A	0/0	100	100	resfinder	DQ302097	Alternate name; UOE-1	0.996943	0.00305662	Chromosome	CCHK01000041.1 Klebsiella pneumoniae genome assembly 63BG, contig 63BG_41, whole genome shotgun sequence	81306	Klebsiella pneumoniae
CCHK01000044.1	GCA_000822425.1_63BG_genomic.fna.gz	59995	63147	oqxB_1	1-3153/3153	#N/A	0/0	100	98.83	resfinder	EU370913	oqxB_1	0.998504	0.00149589	Chromosome	CCHK01000044.1 Klebsiella pneumoniae genome assembly 63BG, contig 63BG_44, whole genome shotgun sequence	69296	Klebsiella pneumoniae
CCHK01000044.1	GCA_000822425.1_63BG_genomic.fna.gz	63171	64346	oqxA_1	1-1176/1176	#N/A	0/0	100	99.41	resfinder	EU370913	oqxA_1	0.998504	0.00149589	Chromosome	CCHK01000044.1 Klebsiella pneumoniae genome assembly 63BG, contig 63BG_44, whole genome shotgun sequence	69296	Klebsiella pneumoniae
CCHL01000041.1	GCA_000822465.1_66BO_genomic.fna.gz	6326	9478	oqxB_1	1-3153/3153	#N/A	0/0	100	98.89	resfinder	EU370913	oqxB_1	0.996399	0.00360056	Chromosome	CCHL01000041.1 Klebsiella pneumoniae genome assembly 66BO, contig 66BO_41, whole genome shotgun sequence	32329	Klebsiella pneumoniae
CCHL01000041.1	GCA_000822465.1_66BO_genomic.fna.gz	5127	6302	oqxA_1	1-1176/1176	#N/A	0/0	100	99.41	resfinder	EU370913	oqxA_1	0.996399	0.00360056	Chromosome	CCHL01000041.1 Klebsiella pneumoniae genome assembly 66BO, contig 66BO_41, whole genome shotgun sequence	32329	Klebsiella pneumoniae
CCHL01000042.1	GCA_000822465.1_66BO_genomic.fna.gz	39567	40427	blaSHV-14_1	1-861/861	#N/A	0/0	100	99.88	resfinder	AF226622	blaSHV-14_1	0.993306	0.00669438	Chromosome	CCHL01000042.1 Klebsiella pneumoniae genome assembly 66BO, contig 66BO_42, whole genome shotgun sequence	47670	Klebsiella pneumoniae
CCHL01000101.1	GCA_000822465.1_66BO_genomic.fna.gz	4323	4742	fosA5_1	1-420/420	#N/A	0/0	100	96.91	resfinder	EU195449	fosA5_1	0.927545	0.0724548	Chromosome	CCHL01000101.1 Klebsiella pneumoniae genome assembly 66BO, contig 66BO_101, whole genome shotgun sequence	8740	Klebsiella pneumoniae
CCHM01000007.1	GCA_000822445.1_65BO_genomic.fna.gz	114059	114478	fosA_3	1-420/420	#N/A	0/0	100	99.76	resfinder	ACWO01000079	fosA_3	0.997249	0.00275066	Chromosome	CCHM01000007.1 Klebsiella pneumoniae genome assembly 65BO, contig 65BO_7, whole genome shotgun sequence	128585	Klebsiella pneumoniae
CCHM01000053.1	GCA_000822445.1_65BO_genomic.fna.gz	78238	81390	oqxB_1	1-3153/3153	#N/A	0/0	100	98.8	resfinder	EU370913	oqxB_1	0.998634	0.00136597	Chromosome	CCHM01000053.1 Klebsiella pneumoniae genome assembly 65BO, contig 65BO_53, whole genome shotgun sequence	109029	Klebsiella pneumoniae
CCHM01000053.1	GCA_000822445.1_65BO_genomic.fna.gz	81414	82589	oqxA_1	1-1176/1176	#N/A	0/0	100	99.49	resfinder	EU370913	oqxA_1	0.998634	0.00136597	Chromosome	CCHM01000053.1 Klebsiella pneumoniae genome assembly 65BO, contig 65BO_53, whole genome shotgun sequence	109029	Klebsiella pneumoniae
CCHM01000055.1	GCA_000822445.1_65BO_genomic.fna.gz	4308	5168	blaSHV-1_13	1-861/861	#N/A	0/0	100	99.77	resfinder	AF462396	blaSHV-1_13	0.999025	0.000975281	Chromosome	CCHM01000055.1 Klebsiella pneumoniae genome assembly 65BO, contig 65BO_55, whole genome shotgun sequence	61395	Klebsiella pneumoniae
CCHN01000008.1	GCA_000822485.1_67BO_genomic.fna.gz	62602	63462	blaSHV-11_4	1-861/861	#N/A	0/0	100	100	resfinder	EF035558	Alternate name; SHV-1-2a	0.998506	0.0014936	Chromosome	CCHN01000008.1 Klebsiella pneumoniae genome assembly 67BO, contig 67BO_8, whole genome shotgun sequence	172324	Klebsiella pneumoniae
CCHN01000039.1	GCA_000822485.1_67BO_genomic.fna.gz	10353	11528	oqxA_1	1-1176/1176	#N/A	0/0	100	99.23	resfinder	EU370913	oqxA_1	0.988416	0.0115841	Chromosome	CCHN01000039.1 Klebsiella pneumoniae genome assembly 67BO, contig 67BO_39, whole genome shotgun sequence	17275	Klebsiella pneumoniae
CCHN01000039.1	GCA_000822485.1_67BO_genomic.fna.gz	7177	10329	oqxB_1	1-3153/3153	#N/A	0/0	100	98.51	resfinder	EU370913	oqxB_1	0.988416	0.0115841	Chromosome	CCHN01000039.1 Klebsiella pneumoniae genome assembly 67BO, contig 67BO_39, whole genome shotgun sequence	17275	Klebsiella pneumoniae
CCHN01000048.1	GCA_000822485.1_67BO_genomic.fna.gz	14339	14758	fosA_5	1-420/420	#N/A	0/0	100	96.67	resfinder	AFBO01000747	fosA_5	0.999157	0.00084338	Chromosome	CCHN01000048.1 Klebsiella pneumoniae genome assembly 67BO, contig 67BO_48, whole genome shotgun sequence	41898	Klebsiella pneumoniae
CCHO01000042.1	GCA_000822505.1_68BO_genomic.fna.gz	14803	15222	fosA6_1	1-420/433	#N/A	0/0	97	99.52	resfinder	KU254579	fosA6_1	0.997772	0.0022282	Chromosome	CCHO01000042.1 Klebsiella pneumoniae genome assembly 68BO, contig 68BO_42, whole genome shotgun sequence	29424	Klebsiella pneumoniae
CCHO01000072.1	GCA_000822505.1_68BO_genomic.fna.gz	22821	25973	oqxB_1	1-3153/3153	#N/A	0/0	100	100	resfinder	EU370913	oqxB_1	0.992275	0.00772517	Chromosome	CCHO01000072.1 Klebsiella pneumoniae genome assembly 68BO, contig 68BO_72, whole genome shotgun sequence	35374	Klebsiella pneumoniae
CCHO01000072.1	GCA_000822505.1_68BO_genomic.fna.gz	25997	27172	oqxA_1	1-1176/1176	#N/A	0/0	100	99.92	resfinder	EU370913	oqxA_1	0.992275	0.00772517	Chromosome	CCHO01000072.1 Klebsiella pneumoniae genome assembly 68BO, contig 68BO_72, whole genome shotgun sequence	35374	Klebsiella pneumoniae
CCHO01000097.1	GCA_000822505.1_68BO_genomic.fna.gz	3337	4812	msr(E)_4	1-1476/1476	#N/A	0/0	100	100	resfinder	EU294228	msr(E)_4	0.925153	0.0748469	Chromosome	CCHO01000097.1 Klebsiella pneumoniae genome assembly 68BO, contig 68BO_97, whole genome shotgun sequence	8282	Klebsiella pneumoniae
CCHO01000097.1	GCA_000822505.1_68BO_genomic.fna.gz	7111	7884	armA_1	1-774/774	#N/A	0/0	100	100	resfinder	AY220558	armA_1	0.925153	0.0748469	Chromosome	CCHO01000097.1 Klebsiella pneumoniae genome assembly 68BO, contig 68BO_97, whole genome shotgun sequence	8282	Klebsiella pneumoniae
CCHO01000097.1	GCA_000822505.1_68BO_genomic.fna.gz	2397	3281	mph(E)_3	1-885/885	#N/A	0/0	100	100	resfinder	EU294228	mph(E)_3	0.925153	0.0748469	Chromosome	CCHO01000097.1 Klebsiella pneumoniae genome assembly 68BO, contig 68BO_97, whole genome shotgun sequence	8282	Klebsiella pneumoniae
CCHP01000006.1	GCA_000822545.1_70BO_genomic.fna.gz	114296	115156	blaSHV-11_10	1-861/861	#N/A	0/0	100	99.88	resfinder	EF035557	Alternate name; SHV-1-2a	0.994097	0.00590325	Chromosome	CCHP01000006.1 Klebsiella pneumoniae genome assembly 70BO, contig 70BO_6, whole genome shotgun sequence	115170	Klebsiella pneumoniae
CCHP01000022.1	GCA_000822545.1_70BO_genomic.fna.gz	45071	48223	oqxB_1	1-3153/3153	#N/A	0/0	100	100	resfinder	EU370913	oqxB_1	0.997802	0.002198	Chromosome	CCHP01000022.1 Klebsiella pneumoniae genome assembly 70BO, contig 70BO_22, whole genome shotgun sequence	288572	Klebsiella pneumoniae
CCHP01000022.1	GCA_000822545.1_70BO_genomic.fna.gz	43872	45047	oqxA_1	1-1176/1176	#N/A	0/0	100	99.92	resfinder	EU370913	oqxA_1	0.997802	0.002198	Chromosome	CCHP01000022.1 Klebsiella pneumoniae genome assembly 70BO, contig 70BO_22, whole genome shotgun sequence	288572	Klebsiella pneumoniae
CCHP01000024.1	GCA_000822545.1_70BO_genomic.fna.gz	14606	15025	fosA6_1	1-420/433	#N/A	0/0	97	99.52	resfinder	KU254579	fosA6_1	0.999408	0.000592021	Chromosome	CCHP01000024.1 Klebsiella pneumoniae genome assembly 70BO, contig 70BO_24, whole genome shotgun sequence	92801	Klebsiella pneumoniae
CCHQ01000002.1	GCA_000822525.1_69BO_genomic.fna.gz	32449	33624	oqxA_1	1-1176/1176	#N/A	0/0	100	99.49	resfinder	EU370913	oqxA_1	0.997676	0.00232403	Chromosome	CCHQ01000002.1 Klebsiella pneumoniae genome assembly 69BO, contig 69BO_2, whole genome shotgun sequence	182031	Klebsiella pneumoniae
CCHQ01000002.1	GCA_000822525.1_69BO_genomic.fna.gz	33648	36800	oqxB_1	1-3153/3153	#N/A	0/0	100	99.08	resfinder	EU370913	oqxB_1	0.997676	0.00232403	Chromosome	CCHQ01000002.1 Klebsiella pneumoniae genome assembly 69BO, contig 69BO_2, whole genome shotgun sequence	182031	Klebsiella pneumoniae
CCHQ01000005.1	GCA_000822525.1_69BO_genomic.fna.gz	28407	29267	blaSHV-27_1	1-861/861	#N/A	0/0	100	99.88	resfinder	AF293345	blaSHV-27_1	0.997657	0.00234285	Chromosome	CCHQ01000005.1 Klebsiella pneumoniae genome assembly 69BO, contig 69BO_5, whole genome shotgun sequence	104074	Klebsiella pneumoniae
CCHQ01000106.1	GCA_000822525.1_69BO_genomic.fna.gz	6386	6805	fosA6_1	1-420/433	#N/A	0/0	97	98.81	resfinder	KU254579	fosA6_1	0.999284	0.000715909	Chromosome	CCHQ01000106.1 Klebsiella pneumoniae genome assembly 69BO, contig 69BO_106, whole genome shotgun sequence	26175	Klebsiella pneumoniae
CCHR01000012.1	GCA_000822625.1_74RE_genomic.fna.gz	22862	26014	oqxB_1	1-3153/3153	#N/A	0/0	100	100	resfinder	EU370913	oqxB_1	0.99576	0.00423987	Chromosome	CCHR01000012.1 Klebsiella pneumoniae genome assembly 74RE, contig 74RE_12, whole genome shotgun sequence	95217	Klebsiella pneumoniae
CCHR01000012.1	GCA_000822625.1_74RE_genomic.fna.gz	26038	27213	oqxA_1	1-1176/1176	#N/A	0/0	100	100	resfinder	EU370913	oqxA_1	0.99576	0.00423987	Chromosome	CCHR01000012.1 Klebsiella pneumoniae genome assembly 74RE, contig 74RE_12, whole genome shotgun sequence	95217	Klebsiella pneumoniae
CCHR01000020.1	GCA_000822625.1_74RE_genomic.fna.gz	342	1202	blaSHV-11_2	1-861/861	#N/A	0/0	100	99.88	resfinder	HM751098	Alternate name; SHV-1-2a	0.997113	0.00288709	Chromosome	CCHR01000020.1 Klebsiella pneumoniae genome assembly 74RE, contig 74RE_20, whole genome shotgun sequence	78383	Klebsiella pneumoniae
CCHR01000051.1	GCA_000822625.1_74RE_genomic.fna.gz	13654	14073	fosA6_1	1-420/433	#N/A	0/0	97	98.81	resfinder	KU254579	fosA6_1	0.999581	0.000419499	Chromosome	CCHR01000051.1 Klebsiella pneumoniae genome assembly 74RE, contig 74RE_51, whole genome shotgun sequence	152552	Klebsiella pneumoniae
CCHS01000006.1	GCA_000822565.1_71RE_genomic.fna.gz	150384	151244	blaSHV-12_1	1-861/861	#N/A	0/0	100	100	resfinder	AF462395	Alternate name; SHV-5-2a	0.987755	0.0122454	Chromosome	CCHS01000006.1 Klebsiella pneumoniae genome assembly 71RE, contig 71RE_6, whole genome shotgun sequence	198447	Klebsiella pneumoniae
CCHS01000018.1	GCA_000822565.1_71RE_genomic.fna.gz	257461	257880	fosA6_1	1-420/433	#N/A	0/0	97	98.81	resfinder	KU254579	fosA6_1	0.996277	0.00372272	Chromosome	CCHS01000018.1 Klebsiella pneumoniae genome assembly 71RE, contig 71RE_18, whole genome shotgun sequence	272051	Klebsiella pneumoniae
CCHS01000035.1	GCA_000822565.1_71RE_genomic.fna.gz	30881	32056	oqxA_1	1-1176/1176	#N/A	0/0	100	100	resfinder	EU370913	oqxA_1	0.998008	0.00199174	Chromosome	CCHS01000035.1 Klebsiella pneumoniae genome assembly 71RE, contig 71RE_35, whole genome shotgun sequence	53524	Klebsiella pneumoniae
CCHS01000035.1	GCA_000822565.1_71RE_genomic.fna.gz	32080	35232	oqxB_1	1-3153/3153	#N/A	0/0	100	100	resfinder	EU370913	oqxB_1	0.998008	0.00199174	Chromosome	CCHS01000035.1 Klebsiella pneumoniae genome assembly 71RE, contig 71RE_35, whole genome shotgun sequence	53524	Klebsiella pneumoniae
CCHT01000003.1	GCA_000822605.1_73RE_genomic.fna.gz	8496	9356	blaSHV-11_2	1-861/861	#N/A	0/0	100	100	resfinder	HM751098	Alternate name; SHV-1-2a	0.996151	0.0038494	Chromosome	CCHT01000003.1 Klebsiella pneumoniae genome assembly 73RE, contig 73RE_3, whole genome shotgun sequence	159512	Klebsiella pneumoniae
CCHT01000006.1	GCA_000822605.1_73RE_genomic.fna.gz	226135	229287	oqxB_1	1-3153/3153	#N/A	0/0	100	100	resfinder	EU370913	oqxB_1	0.999586	0.000413501	Chromosome	CCHT01000006.1 Klebsiella pneumoniae genome assembly 73RE, contig 73RE_6, whole genome shotgun sequence	261362	Klebsiella pneumoniae
CCHT01000006.1	GCA_000822605.1_73RE_genomic.fna.gz	229311	230486	oqxA_1	1-1176/1176	#N/A	0/0	100	100	resfinder	EU370913	oqxA_1	0.999586	0.000413501	Chromosome	CCHT01000006.1 Klebsiella pneumoniae genome assembly 73RE, contig 73RE_6, whole genome shotgun sequence	261362	Klebsiella pneumoniae
CCHT01000047.1	GCA_000822605.1_73RE_genomic.fna.gz	14366	14785	fosA6_1	1-420/433	#N/A	0/0	97	98.81	resfinder	KU254579	fosA6_1	0.999243	0.000757046	Chromosome	CCHT01000047.1 Klebsiella pneumoniae genome assembly 73RE, contig 73RE_47, whole genome shotgun sequence	49207	Klebsiella pneumoniae
CCHU01000018.1	GCA_000822585.1_72RE_genomic.fna.gz	256128	256547	fosA6_1	1-420/433	#N/A	0/0	97	98.81	resfinder	KU254579	fosA6_1	0.995966	0.00403406	Chromosome	CCHU01000018.1 Klebsiella pneumoniae genome assembly 72RE, contig 72RE_18, whole genome shotgun sequence	259172	Klebsiella pneumoniae
CCHU01000026.1	GCA_000822585.1_72RE_genomic.fna.gz	178047	181199	oqxB_1	1-3153/3153	#N/A	0/0	100	100	resfinder	EU370913	oqxB_1	0.999482	0.000517827	Chromosome	CCHU01000026.1 Klebsiella pneumoniae genome assembly 72RE, contig 72RE_26, whole genome shotgun sequence	213217	Klebsiella pneumoniae
CCHU01000026.1	GCA_000822585.1_72RE_genomic.fna.gz	181223	182398	oqxA_1	1-1176/1176	#N/A	0/0	100	100	resfinder	EU370913	oqxA_1	0.999482	0.000517827	Chromosome	CCHU01000026.1 Klebsiella pneumoniae genome assembly 72RE, contig 72RE_26, whole genome shotgun sequence	213217	Klebsiella pneumoniae
CCHU01000035.1	GCA_000822585.1_72RE_genomic.fna.gz	43728	44588	blaSHV-11_2	1-861/861	#N/A	0/0	100	99.88	resfinder	HM751098	Alternate name; SHV-1-2a	0.986279	0.0137212	Chromosome	CCHU01000035.1 Klebsiella pneumoniae genome assembly 72RE, contig 72RE_35, whole genome shotgun sequence	45070	Klebsiella pneumoniae
CCHV01000015.1	GCA_000822685.1_77RE_genomic.fna.gz	57340	58200	blaSHV-11_11	1-861/861	#N/A	0/0	100	100	resfinder	GU064392	Alternate name; SHV-1-2a	0.993603	0.00639665	Chromosome	CCHV01000015.1 Klebsiella pneumoniae genome assembly 77RE, contig 77RE_15, whole genome shotgun sequence	65469	Klebsiella pneumoniae
CCHV01000038.1	GCA_000822685.1_77RE_genomic.fna.gz	102465	102884	fosA6_1	1-420/433	#N/A	0/0	97	99.52	resfinder	KU254579	fosA6_1	0.997395	0.0026052	Chromosome	CCHV01000038.1 Klebsiella pneumoniae genome assembly 77RE, contig 77RE_38, whole genome shotgun sequence	114312	Klebsiella pneumoniae
CCHV01000046.1	GCA_000822685.1_77RE_genomic.fna.gz	41723	42898	oqxA_1	1-1176/1176	#N/A	0/0	100	99.15	resfinder	EU370913	oqxA_1	0.993843	0.00615691	Chromosome	CCHV01000046.1 Klebsiella pneumoniae genome assembly 77RE, contig 77RE_46, whole genome shotgun sequence	57683	Klebsiella pneumoniae
CCHV01000046.1	GCA_000822685.1_77RE_genomic.fna.gz	42922	46074	oqxB_1	1-3153/3153	#N/A	0/0	100	98.92	resfinder	EU370913	oqxB_1	0.993843	0.00615691	Chromosome	CCHV01000046.1 Klebsiella pneumoniae genome assembly 77RE, contig 77RE_46, whole genome shotgun sequence	57683	Klebsiella pneumoniae
CCHW01000011.1	GCA_000822645.1_75RE_genomic.fna.gz	316171	319323	oqxB_1	1-3153/3153	#N/A	0/0	100	100	resfinder	EU370913	oqxB_1	0.999619	0.000380919	Chromosome	CCHW01000011.1 Klebsiella pneumoniae genome assembly 75RE, contig 75RE_11, whole genome shotgun sequence	351406	Klebsiella pneumoniae
CCHW01000011.1	GCA_000822645.1_75RE_genomic.fna.gz	319347	320522	oqxA_1	1-1176/1176	#N/A	0/0	100	100	resfinder	EU370913	oqxA_1	0.999619	0.000380919	Chromosome	CCHW01000011.1 Klebsiella pneumoniae genome assembly 75RE, contig 75RE_11, whole genome shotgun sequence	351406	Klebsiella pneumoniae
CCHW01000024.1	GCA_000822645.1_75RE_genomic.fna.gz	59655	60074	fosA6_1	1-420/433	#N/A	0/0	97	98.81	resfinder	KU254579	fosA6_1	0.998488	0.00151221	Chromosome	CCHW01000024.1 Klebsiella pneumoniae genome assembly 75RE, contig 75RE_24, whole genome shotgun sequence	74438	Klebsiella pneumoniae
CCHW01000040.1	GCA_000822645.1_75RE_genomic.fna.gz	56859	57719	blaSHV-12_1	1-861/861	#N/A	0/0	100	99.88	resfinder	AF462395	Alternate name; SHV-5-2a	0.991138	0.00886205	Chromosome	CCHW01000040.1 Klebsiella pneumoniae genome assembly 75RE, contig 75RE_40, whole genome shotgun sequence	59478	Klebsiella pneumoniae
CCHX01000012.1	GCA_000822665.1_76RE_genomic.fna.gz	29491	29910	fosA_3	1-420/420	#N/A	0/0	100	99.76	resfinder	ACWO01000079	fosA_3	0.993697	0.00630339	Chromosome	CCHX01000012.1 Klebsiella pneumoniae genome assembly 76RE, contig 76RE_12, whole genome shotgun sequence	34850	Klebsiella pneumoniae
CCHX01000021.1	GCA_000822665.1_76RE_genomic.fna.gz	62189	63049	blaSHV-1_13	1-861/861	#N/A	0/0	100	99.77	resfinder	AF462396	blaSHV-1_13	0.99796	0.00203966	Chromosome	CCHX01000021.1 Klebsiella pneumoniae genome assembly 76RE, contig 76RE_21, whole genome shotgun sequence	177033	Klebsiella pneumoniae
CCHX01000047.1	GCA_000822665.1_76RE_genomic.fna.gz	12263	13438	oqxA_1	1-1176/1176	#N/A	0/0	100	99.49	resfinder	EU370913	oqxA_1	0.969447	0.0305529	Chromosome	CCHX01000047.1 Klebsiella pneumoniae genome assembly 76RE, contig 76RE_47, whole genome shotgun sequence	39681	Klebsiella pneumoniae
CCHX01000047.1	GCA_000822665.1_76RE_genomic.fna.gz	9087	12239	oqxB_1	1-3153/3153	#N/A	0/0	100	98.8	resfinder	EU370913	oqxB_1	0.969447	0.0305529	Chromosome	CCHX01000047.1 Klebsiella pneumoniae genome assembly 76RE, contig 76RE_47, whole genome shotgun sequence	39681	Klebsiella pneumoniae
CCHY01000031.1	GCA_000822705.1_78RE_genomic.fna.gz	37799	38659	blaSHV-11_1	1-861/861	#N/A	0/0	100	99.77	resfinder	AY528717	Alternate name; SHV-1-2a	0.996875	0.00312515	Chromosome	CCHY01000031.1 Klebsiella pneumoniae genome assembly 78RE, contig 78RE_31, whole genome shotgun sequence	204540	Klebsiella pneumoniae
CCHY01000072.1	GCA_000822705.1_78RE_genomic.fna.gz	20625	21800	oqxA_1	1-1176/1176	#N/A	0/0	100	98.98	resfinder	EU370913	oqxA_1	0.997861	0.0021385	Chromosome	CCHY01000072.1 Klebsiella pneumoniae genome assembly 78RE, contig 78RE_72, whole genome shotgun sequence	58738	Klebsiella pneumoniae
CCHY01000072.1	GCA_000822705.1_78RE_genomic.fna.gz	21824	24976	oqxB_1	1-3153/3153	#N/A	0/0	100	98.95	resfinder	EU370913	oqxB_1	0.997861	0.0021385	Chromosome	CCHY01000072.1 Klebsiella pneumoniae genome assembly 78RE, contig 78RE_72, whole genome shotgun sequence	58738	Klebsiella pneumoniae
CCHY01000105.1	GCA_000822705.1_78RE_genomic.fna.gz	3471	3890	fosA5_1	1-420/420	#N/A	0/0	100	96.91	resfinder	EU195449	fosA5_1	0.994539	0.00546054	Chromosome	CCHY01000105.1 Klebsiella pneumoniae genome assembly 78RE, contig 78RE_105, whole genome shotgun sequence	18065	Klebsiella pneumoniae
CCHZ01000005.1	GCA_000822725.1_79RE_genomic.fna.gz	155541	156401	blaSHV-33_1	1-861/861	#N/A	0/0	100	100	resfinder	AY037779	blaSHV-33_1	0.998407	0.00159254	Chromosome	CCHZ01000005.1 Klebsiella pneumoniae genome assembly 79RE, contig 79RE_5, whole genome shotgun sequence	315585	Klebsiella pneumoniae
CCHZ01000034.1	GCA_000822725.1_79RE_genomic.fna.gz	63870	64289	fosA6_1	1-420/433	#N/A	0/0	97	98.33	resfinder	KU254579	fosA6_1	0.998451	0.00154913	Chromosome	CCHZ01000034.1 Klebsiella pneumoniae genome assembly 79RE, contig 79RE_34, whole genome shotgun sequence	78654	Klebsiella pneumoniae
CCHZ01000060.1	GCA_000822725.1_79RE_genomic.fna.gz	14018	17170	oqxB_1	1-3153/3153	#N/A	0/0	100	98.95	resfinder	EU370913	oqxB_1	0.997386	0.00261365	Chromosome	CCHZ01000060.1 Klebsiella pneumoniae genome assembly 79RE, contig 79RE_60, whole genome shotgun sequence	47481	Klebsiella pneumoniae
CCHZ01000060.1	GCA_000822725.1_79RE_genomic.fna.gz	12819	13994	oqxA_1	1-1176/1176	#N/A	0/0	100	99.23	resfinder	EU370913	oqxA_1	0.997386	0.00261365	Chromosome	CCHZ01000060.1 Klebsiella pneumoniae genome assembly 79RE, contig 79RE_60, whole genome shotgun sequence	47481	Klebsiella pneumoniae
CCIA01000008.1	GCA_000822745.1_81RE_genomic.fna.gz	28055	28915	blaSHV-11_15	1-861/861	#N/A	0/0	100	99.88	resfinder	DQ219473	Alternate name; SHV-1-2a	0.995483	0.00451721	Chromosome	CCIA01000008.1 Klebsiella pneumoniae genome assembly 81RE, contig 81RE_8, whole genome shotgun sequence	43377	Klebsiella pneumoniae
CCIA01000036.1	GCA_000822745.1_81RE_genomic.fna.gz	4808	5220	fosA_5	1-413/420	#N/A	0/0	98.33	98.79	resfinder	AFBO01000747	fosA_5	0.990808	0.00919152	Chromosome	CCIA01000036.1 Klebsiella pneumoniae genome assembly 81RE, contig 81RE_36, whole genome shotgun sequence	19377	Klebsiella pneumoniae
CCIA01000052.1	GCA_000822745.1_81RE_genomic.fna.gz	17251	20403	oqxB_1	1-3153/3153	#N/A	0/0	100	98.54	resfinder	EU370913	oqxB_1	0.997326	0.0026737	Chromosome	CCIA01000052.1 Klebsiella pneumoniae genome assembly 81RE, contig 81RE_52, whole genome shotgun sequence	36418	Klebsiella pneumoniae
CCIA01000052.1	GCA_000822745.1_81RE_genomic.fna.gz	16052	17227	oqxA_1	1-1176/1176	#N/A	0/0	100	99.49	resfinder	EU370913	oqxA_1	0.997326	0.0026737	Chromosome	CCIA01000052.1 Klebsiella pneumoniae genome assembly 81RE, contig 81RE_52, whole genome shotgun sequence	36418	Klebsiella pneumoniae
CCIB01000014.1	GCA_000822805.1_84RE_genomic.fna.gz	231292	232152	blaSHV-11_4	1-861/861	#N/A	0/0	100	100	resfinder	EF035558	Alternate name; SHV-1-2a	0.998294	0.00170615	Chromosome	CCIB01000014.1 Klebsiella pneumoniae genome assembly 84RE, contig 84RE_14, whole genome shotgun sequence	541819	Klebsiella pneumoniae
CCIB01000029.1	GCA_000822805.1_84RE_genomic.fna.gz	168369	168788	fosA6_1	1-420/433	#N/A	0/0	97	99.52	resfinder	KU254579	fosA6_1	0.997931	0.00206866	Chromosome	CCIB01000029.1 Klebsiella pneumoniae genome assembly 84RE, contig 84RE_29, whole genome shotgun sequence	183272	Klebsiella pneumoniae
CCIB01000038.1	GCA_000822805.1_84RE_genomic.fna.gz	33526	34701	oqxA_1	1-1176/1176	#N/A	0/0	100	99.49	resfinder	EU370913	oqxA_1	0.996899	0.00310066	Chromosome	CCIB01000038.1 Klebsiella pneumoniae genome assembly 84RE, contig 84RE_38, whole genome shotgun sequence	230904	Klebsiella pneumoniae
CCIB01000038.1	GCA_000822805.1_84RE_genomic.fna.gz	34725	37877	oqxB_1	1-3153/3153	#N/A	0/0	100	98.95	resfinder	EU370913	oqxB_1	0.996899	0.00310066	Chromosome	CCIB01000038.1 Klebsiella pneumoniae genome assembly 84RE, contig 84RE_38, whole genome shotgun sequence	230904	Klebsiella pneumoniae
CCIC01000005.1	GCA_000822765.1_82RE_genomic.fna.gz	98160	99020	blaSHV-76_1	1-861/861	#N/A	0/0	100	100	resfinder	AM176551	blaSHV-76_1	0.996478	0.00352244	Chromosome	CCIC01000005.1 Klebsiella pneumoniae genome assembly 82RE, contig 82RE_5, whole genome shotgun sequence	106280	Klebsiella pneumoniae
CCIC01000022.1	GCA_000822765.1_82RE_genomic.fna.gz	33658	36810	oqxB_1	1-3153/3153	#N/A	0/0	100	99.14	resfinder	EU370913	oqxB_1	0.997513	0.0024873	Chromosome	CCIC01000022.1 Klebsiella pneumoniae genome assembly 82RE, contig 82RE_22, whole genome shotgun sequence	182242	Klebsiella pneumoniae
CCIC01000022.1	GCA_000822765.1_82RE_genomic.fna.gz	32459	33634	oqxA_1	1-1176/1176	#N/A	0/0	100	99.41	resfinder	EU370913	oqxA_1	0.997513	0.0024873	Chromosome	CCIC01000022.1 Klebsiella pneumoniae genome assembly 82RE, contig 82RE_22, whole genome shotgun sequence	182242	Klebsiella pneumoniae
CCIC01000049.1	GCA_000822765.1_82RE_genomic.fna.gz	40706	41125	fosA_3	1-420/420	#N/A	0/0	100	98.81	resfinder	ACWO01000079	fosA_3	0.998737	0.00126305	Chromosome	CCIC01000049.1 Klebsiella pneumoniae genome assembly 82RE, contig 82RE_49, whole genome shotgun sequence	55693	Klebsiella pneumoniae
CCID01000029.1	GCA_000822785.1_83RE_genomic.fna.gz	125333	126193	blaSHV-11_15	1-861/861	#N/A	0/0	100	99.88	resfinder	DQ219473	Alternate name; SHV-1-2a	0.998623	0.00137747	Chromosome	CCID01000029.1 Klebsiella pneumoniae genome assembly 83RE, contig 83RE_29, whole genome shotgun sequence	133510	Klebsiella pneumoniae
CCID01000040.1	GCA_000822785.1_83RE_genomic.fna.gz	19185	20360	oqxA_1	1-1176/1176	#N/A	0/0	100	99.49	resfinder	EU370913	oqxA_1	0.992872	0.00712765	Chromosome	CCID01000040.1 Klebsiella pneumoniae genome assembly 83RE, contig 83RE_40, whole genome shotgun sequence	25046	Klebsiella pneumoniae
CCID01000040.1	GCA_000822785.1_83RE_genomic.fna.gz	16009	19161	oqxB_1	1-3153/3153	#N/A	0/0	100	98.54	resfinder	EU370913	oqxB_1	0.992872	0.00712765	Chromosome	CCID01000040.1 Klebsiella pneumoniae genome assembly 83RE, contig 83RE_40, whole genome shotgun sequence	25046	Klebsiella pneumoniae
CCID01000097.1	GCA_000822785.1_83RE_genomic.fna.gz	14139	14551	fosA_5	1-413/420	#N/A	0/0	98.33	98.79	resfinder	AFBO01000747	fosA_5	0.998164	0.00183638	Chromosome	CCID01000097.1 Klebsiella pneumoniae genome assembly 83RE, contig 83RE_97, whole genome shotgun sequence	30302	Klebsiella pneumoniae
CCIE01000020.1	GCA_000822825.1_85RE_genomic.fna.gz	78205	81357	oqxB_1	1-3153/3153	#N/A	0/0	100	100	resfinder	EU370913	oqxB_1	0.99841	0.00159045	Chromosome	CCIE01000020.1 Klebsiella pneumoniae genome assembly 85RE, contig 85RE_20, whole genome shotgun sequence	92336	Klebsiella pneumoniae
CCIE01000020.1	GCA_000822825.1_85RE_genomic.fna.gz	81381	82556	oqxA_1	1-1176/1176	#N/A	0/0	100	99.92	resfinder	EU370913	oqxA_1	0.99841	0.00159045	Chromosome	CCIE01000020.1 Klebsiella pneumoniae genome assembly 85RE, contig 85RE_20, whole genome shotgun sequence	92336	Klebsiella pneumoniae
CCIE01000027.1	GCA_000822825.1_85RE_genomic.fna.gz	44638	45498	blaSHV-11_10	1-861/861	#N/A	0/0	100	99.88	resfinder	EF035557	Alternate name; SHV-1-2a	0.997133	0.00286716	Chromosome	CCIE01000027.1 Klebsiella pneumoniae genome assembly 85RE, contig 85RE_27, whole genome shotgun sequence	107998	Klebsiella pneumoniae
CCIE01000082.1	GCA_000822825.1_85RE_genomic.fna.gz	14606	15025	fosA6_1	1-420/433	#N/A	0/0	97	99.52	resfinder	KU254579	fosA6_1	0.995692	0.00430804	Chromosome	CCIE01000082.1 Klebsiella pneumoniae genome assembly 85RE, contig 85RE_82, whole genome shotgun sequence	18908	Klebsiella pneumoniae
CCIF01000026.1	GCA_000822845.1_86SGR_genomic.fna.gz	224027	227179	oqxB_1	1-3153/3153	#N/A	0/0	100	100	resfinder	EU370913	oqxB_1	0.999469	0.000531422	Chromosome	CCIF01000026.1 Klebsiella pneumoniae genome assembly 86SGR, contig 86SGR_26, whole genome shotgun sequence	295825	Klebsiella pneumoniae
CCIF01000026.1	GCA_000822845.1_86SGR_genomic.fna.gz	227203	228378	oqxA_1	1-1176/1176	#N/A	0/0	100	100	resfinder	EU370913	oqxA_1	0.999469	0.000531422	Chromosome	CCIF01000026.1 Klebsiella pneumoniae genome assembly 86SGR, contig 86SGR_26, whole genome shotgun sequence	295825	Klebsiella pneumoniae
CCIF01000038.1	GCA_000822845.1_86SGR_genomic.fna.gz	396	1256	blaSHV-11_2	1-861/861	#N/A	0/0	100	100	resfinder	HM751098	Alternate name; SHV-1-2a	0.996767	0.00323274	Chromosome	CCIF01000038.1 Klebsiella pneumoniae genome assembly 86SGR, contig 86SGR_38, whole genome shotgun sequence	64877	Klebsiella pneumoniae
CCIF01000046.1	GCA_000822845.1_86SGR_genomic.fna.gz	14282	14701	fosA6_1	1-420/433	#N/A	0/0	97	98.81	resfinder	KU254579	fosA6_1	0.999149	0.000850525	Chromosome	CCIF01000046.1 Klebsiella pneumoniae genome assembly 86SGR, contig 86SGR_46, whole genome shotgun sequence	33145	Klebsiella pneumoniae
CCIG01000008.1	GCA_000822885.1_88SGR_genomic.fna.gz	227502	228677	oqxA_1	1-1176/1176	#N/A	0/0	100	100	resfinder	EU370913	oqxA_1	0.999485	0.000515167	Chromosome	CCIG01000008.1 Klebsiella pneumoniae genome assembly 88SGR, contig 88SGR_8, whole genome shotgun sequence	262192	Klebsiella pneumoniae
CCIG01000008.1	GCA_000822885.1_88SGR_genomic.fna.gz	224326	227478	oqxB_1	1-3153/3153	#N/A	0/0	100	100	resfinder	EU370913	oqxB_1	0.999485	0.000515167	Chromosome	CCIG01000008.1 Klebsiella pneumoniae genome assembly 88SGR, contig 88SGR_8, whole genome shotgun sequence	262192	Klebsiella pneumoniae
CCIG01000015.1	GCA_000822885.1_88SGR_genomic.fna.gz	82048	82467	fosA6_1	1-420/433	#N/A	0/0	97	98.81	resfinder	KU254579	fosA6_1	0.998259	0.00174095	Chromosome	CCIG01000015.1 Klebsiella pneumoniae genome assembly 88SGR, contig 88SGR_15, whole genome shotgun sequence	96829	Klebsiella pneumoniae
CCIH01000003.1	GCA_000822865.1_87SGR_genomic.fna.gz	149866	150726	blaSHV-11_2	1-861/861	#N/A	0/0	100	100	resfinder	HM751098	Alternate name; SHV-1-2a	0.994656	0.00534387	Chromosome	CCIH01000003.1 Klebsiella pneumoniae genome assembly 87SGR, contig 87SGR_3, whole genome shotgun sequence	151545	Klebsiella pneumoniae
CCIH01000013.1	GCA_000822865.1_87SGR_genomic.fna.gz	29225	32377	oqxB_1	1-3153/3153	#N/A	0/0	100	100	resfinder	EU370913	oqxB_1	0.997781	0.00221907	Chromosome	CCIH01000013.1 Klebsiella pneumoniae genome assembly 87SGR, contig 87SGR_13, whole genome shotgun sequence	201686	Klebsiella pneumoniae
CCIH01000013.1	GCA_000822865.1_87SGR_genomic.fna.gz	28026	29201	oqxA_1	1-1176/1176	#N/A	0/0	100	100	resfinder	EU370913	oqxA_1	0.997781	0.00221907	Chromosome	CCIH01000013.1 Klebsiella pneumoniae genome assembly 87SGR, contig 87SGR_13, whole genome shotgun sequence	201686	Klebsiella pneumoniae
CCIH01000077.1	GCA_000822865.1_87SGR_genomic.fna.gz	14365	14784	fosA6_1	1-420/433	#N/A	0/0	97	98.81	resfinder	KU254579	fosA6_1	0.99928	0.000720076	Chromosome	CCIH01000077.1 Klebsiella pneumoniae genome assembly 87SGR, contig 87SGR_77, whole genome shotgun sequence	24157	Klebsiella pneumoniae
CCII01000007.1	GCA_000822905.1_89SGR_genomic.fna.gz	149763	150623	blaSHV-11_2	1-861/861	#N/A	0/0	100	100	resfinder	HM751098	Alternate name; SHV-1-2a	0.99479	0.0052102	Chromosome	CCII01000007.1 Klebsiella pneumoniae genome assembly 89SGR, contig 89SGR_7, whole genome shotgun sequence	151560	Klebsiella pneumoniae
CCII01000028.1	GCA_000822905.1_89SGR_genomic.fna.gz	8472	9647	oqxA_1	1-1176/1176	#N/A	0/0	100	100	resfinder	EU370913	oqxA_1	0.997985	0.0020153	Chromosome	CCII01000028.1 Klebsiella pneumoniae genome assembly 89SGR, contig 89SGR_28, whole genome shotgun sequence	67411	Klebsiella pneumoniae
CCII01000028.1	GCA_000822905.1_89SGR_genomic.fna.gz	9671	12823	oqxB_1	1-3153/3153	#N/A	0/0	100	100	resfinder	EU370913	oqxB_1	0.997985	0.0020153	Chromosome	CCII01000028.1 Klebsiella pneumoniae genome assembly 89SGR, contig 89SGR_28, whole genome shotgun sequence	67411	Klebsiella pneumoniae
CCII01000070.1	GCA_000822905.1_89SGR_genomic.fna.gz	4108	4527	fosA6_1	1-420/433	#N/A	0/0	97	98.81	resfinder	KU254579	fosA6_1	0.9958	0.0042004	Chromosome	CCII01000070.1 Klebsiella pneumoniae genome assembly 89SGR, contig 89SGR_70, whole genome shotgun sequence	18887	Klebsiella pneumoniae
CCIJ01000026.1	GCA_000822925.1_90SGR_genomic.fna.gz	169209	172361	oqxB_1	1-3153/3153	#N/A	0/0	100	100	resfinder	EU370913	oqxB_1	0.999395	0.000605271	Chromosome	CCIJ01000026.1 Klebsiella pneumoniae genome assembly 90SGR, contig 90SGR_26, whole genome shotgun sequence	196016	Klebsiella pneumoniae
CCIJ01000026.1	GCA_000822925.1_90SGR_genomic.fna.gz	172385	173560	oqxA_1	1-1176/1176	#N/A	0/0	100	100	resfinder	EU370913	oqxA_1	0.999395	0.000605271	Chromosome	CCIJ01000026.1 Klebsiella pneumoniae genome assembly 90SGR, contig 90SGR_26, whole genome shotgun sequence	196016	Klebsiella pneumoniae
CCIJ01000030.1	GCA_000822925.1_90SGR_genomic.fna.gz	78284	78703	fosA6_1	1-420/433	#N/A	0/0	97	98.81	resfinder	KU254579	fosA6_1	0.998052	0.00194777	Chromosome	CCIJ01000030.1 Klebsiella pneumoniae genome assembly 90SGR, contig 90SGR_30, whole genome shotgun sequence	93058	Klebsiella pneumoniae
CCIJ01000036.1	GCA_000822925.1_90SGR_genomic.fna.gz	106407	107267	blaSHV-11_2	1-861/861	#N/A	0/0	100	100	resfinder	HM751098	Alternate name; SHV-1-2a	0.995316	0.004684	Chromosome	CCIJ01000036.1 Klebsiella pneumoniae genome assembly 90SGR, contig 90SGR_36, whole genome shotgun sequence	107655	Klebsiella pneumoniae
CCIK01000004.1	GCA_000822965.1_92SGR_genomic.fna.gz	40798	41973	oqxA_1	1-1176/1176	#N/A	0/0	100	99.32	resfinder	EU370913	oqxA_1	0.996571	0.00342933	Chromosome	CCIK01000004.1 Klebsiella pneumoniae genome assembly 92SGR, contig 92SGR_4, whole genome shotgun sequence	93165	Klebsiella pneumoniae
CCIK01000004.1	GCA_000822965.1_92SGR_genomic.fna.gz	41997	45149	oqxB_1	1-3153/3153	#N/A	0/0	100	98.95	resfinder	EU370913	oqxB_1	0.996571	0.00342933	Chromosome	CCIK01000004.1 Klebsiella pneumoniae genome assembly 92SGR, contig 92SGR_4, whole genome shotgun sequence	93165	Klebsiella pneumoniae
CCIK01000033.1	GCA_000822965.1_92SGR_genomic.fna.gz	14118	14537	fosA_3	1-420/420	#N/A	0/0	100	98.57	resfinder	ACWO01000079	fosA_3	0.998186	0.0018136	Chromosome	CCIK01000033.1 Klebsiella pneumoniae genome assembly 92SGR, contig 92SGR_33, whole genome shotgun sequence	20907	Klebsiella pneumoniae
CCIK01000034.1	GCA_000822965.1_92SGR_genomic.fna.gz	219590	220450	blaSHV-27_1	1-861/861	#N/A	0/0	100	99.88	resfinder	AF293345	blaSHV-27_1	0.998722	0.00127809	Chromosome	CCIK01000034.1 Klebsiella pneumoniae genome assembly 92SGR, contig 92SGR_34, whole genome shotgun sequence	334612	Klebsiella pneumoniae
CCIL01000014.1	GCA_000823005.1_94SGR_genomic.fna.gz	142460	145612	oqxB_1	1-3153/3153	#N/A	0/0	100	98.57	resfinder	EU370913	oqxB_1	0.999298	0.000702301	Chromosome	CCIL01000014.1 Klebsiella pneumoniae genome assembly 94SGR, contig 94SGR_14, whole genome shotgun sequence	177665	Klebsiella pneumoniae
CCIL01000014.1	GCA_000823005.1_94SGR_genomic.fna.gz	145636	146811	oqxA_1	1-1176/1176	#N/A	0/0	100	99.23	resfinder	EU370913	oqxA_1	0.999298	0.000702301	Chromosome	CCIL01000014.1 Klebsiella pneumoniae genome assembly 94SGR, contig 94SGR_14, whole genome shotgun sequence	177665	Klebsiella pneumoniae
CCIL01000025.1	GCA_000823005.1_94SGR_genomic.fna.gz	9750	10610	blaSHV-1_9	1-861/861	#N/A	0/0	100	100	resfinder	HM751102	blaSHV-1_9	0.991634	0.00836648	Chromosome	CCIL01000025.1 Klebsiella pneumoniae genome assembly 94SGR, contig 94SGR_25, whole genome shotgun sequence	140524	Klebsiella pneumoniae
CCIL01000049.1	GCA_000823005.1_94SGR_genomic.fna.gz	41652	42071	fosA_5	1-420/420	#N/A	0/0	100	100	resfinder	AFBO01000747	fosA_5	0.998444	0.00155648	Chromosome	CCIL01000049.1 Klebsiella pneumoniae genome assembly 94SGR, contig 94SGR_49, whole genome shotgun sequence	65030	Klebsiella pneumoniae
CCIM01000001.1	GCA_000823025.1_95SGR_genomic.fna.gz	247744	248163	fosA_3	1-420/420	#N/A	0/0	100	99.29	resfinder	ACWO01000079	fosA_3	0.996121	0.00387866	Chromosome	CCIM01000001.1 Klebsiella pneumoniae genome assembly 95SGR, contig 95SGR_1, whole genome shotgun sequence	282970	Klebsiella pneumoniae
CCIM01000003.1	GCA_000823025.1_95SGR_genomic.fna.gz	132538	135690	oqxB_1	1-3153/3153	#N/A	0/0	100	98.86	resfinder	EU370913	oqxB_1	0.999129	0.00087088	Chromosome	CCIM01000003.1 Klebsiella pneumoniae genome assembly 95SGR, contig 95SGR_3, whole genome shotgun sequence	167732	Klebsiella pneumoniae
CCIM01000003.1	GCA_000823025.1_95SGR_genomic.fna.gz	135714	136889	oqxA_1	1-1176/1176	#N/A	0/0	100	99.32	resfinder	EU370913	oqxA_1	0.999129	0.00087088	Chromosome	CCIM01000003.1 Klebsiella pneumoniae genome assembly 95SGR, contig 95SGR_3, whole genome shotgun sequence	167732	Klebsiella pneumoniae
CCIM01000011.1	GCA_000823025.1_95SGR_genomic.fna.gz	54452	55312	blaSHV-11_10	1-861/861	#N/A	0/0	100	99.88	resfinder	EF035557	Alternate name; SHV-1-2a	0.997101	0.00289918	Chromosome	CCIM01000011.1 Klebsiella pneumoniae genome assembly 95SGR, contig 95SGR_11, whole genome shotgun sequence	285056	Klebsiella pneumoniae
CCIN01000017.1	GCA_000823045.1_96SGR_genomic.fna.gz	8217	9392	oqxA_1	1-1176/1176	#N/A	0/0	100	99.32	resfinder	EU370913	oqxA_1	0.998611	0.00138919	Chromosome	CCIN01000017.1 Klebsiella pneumoniae genome assembly 96SGR, contig 96SGR_17, whole genome shotgun sequence	40264	Klebsiella pneumoniae
CCIN01000017.1	GCA_000823045.1_96SGR_genomic.fna.gz	5041	8193	oqxB_1	1-3153/3153	#N/A	0/0	100	98.89	resfinder	EU370913	oqxB_1	0.998611	0.00138919	Chromosome	CCIN01000017.1 Klebsiella pneumoniae genome assembly 96SGR, contig 96SGR_17, whole genome shotgun sequence	40264	Klebsiella pneumoniae
CCIN01000020.1	GCA_000823045.1_96SGR_genomic.fna.gz	165127	165987	blaSHV-12_1	1-861/861	#N/A	0/0	100	99.88	resfinder	AF462395	Alternate name; SHV-5-2a	0.996651	0.00334853	Chromosome	CCIN01000020.1 Klebsiella pneumoniae genome assembly 96SGR, contig 96SGR_20, whole genome shotgun sequence	166133	Klebsiella pneumoniae
CCIN01000027.1	GCA_000823045.1_96SGR_genomic.fna.gz	4001	4420	fosA6_1	1-420/433	#N/A	0/0	97	99.29	resfinder	KU254579	fosA6_1	0.998598	0.00140175	Chromosome	CCIN01000027.1 Klebsiella pneumoniae genome assembly 96SGR, contig 96SGR_27, whole genome shotgun sequence	39472	Klebsiella pneumoniae
CCIO01000014.1	GCA_000823085.1_98SGR_genomic.fna.gz	91263	91678	fosA5_1	1-416/420	#N/A	0/0	99.05	95.19	resfinder	EU195449	fosA5_1	0.998661	0.00133866	Chromosome	CCIO01000014.1 Klebsiella pneumoniae genome assembly 98SGR, contig 98SGR_14, whole genome shotgun sequence	106164	Klebsiella pneumoniae
CCIO01000016.1	GCA_000823085.1_98SGR_genomic.fna.gz	113194	114054	blaSHV-12_1	1-861/861	#N/A	0/0	100	99.88	resfinder	AF462395	Alternate name; SHV-5-2a	0.996145	0.00385527	Chromosome	CCIO01000016.1 Klebsiella pneumoniae genome assembly 98SGR, contig 98SGR_16, whole genome shotgun sequence	165447	Klebsiella pneumoniae
CCIO01000040.1	GCA_000823085.1_98SGR_genomic.fna.gz	40451	41626	oqxA_1	1-1176/1176	#N/A	0/0	100	99.15	resfinder	EU370913	oqxA_1	0.997029	0.00297058	Chromosome	CCIO01000040.1 Klebsiella pneumoniae genome assembly 98SGR, contig 98SGR_40, whole genome shotgun sequence	57676	Klebsiella pneumoniae
CCIO01000040.1	GCA_000823085.1_98SGR_genomic.fna.gz	41650	44802	oqxB_1	1-3153/3153	#N/A	0/0	100	98.89	resfinder	EU370913	oqxB_1	0.997029	0.00297058	Chromosome	CCIO01000040.1 Klebsiella pneumoniae genome assembly 98SGR, contig 98SGR_40, whole genome shotgun sequence	57676	Klebsiella pneumoniae
CCIP01000007.1	GCA_000823125.1_9PV_genomic.fna.gz	23306	23725	fosA6_1	1-420/433	#N/A	0/0	97	99.76	resfinder	KU254579	fosA6_1	0.99914	0.000859841	Chromosome	CCIP01000007.1 Klebsiella pneumoniae genome assembly 9PV, contig 9PV_7, whole genome shotgun sequence	304319	Klebsiella pneumoniae
CCIP01000016.1	GCA_000823125.1_9PV_genomic.fna.gz	37244	38419	oqxA_1	1-1176/1176	#N/A	0/0	100	98.89	resfinder	EU370913	oqxA_1	0.998595	0.00140531	Chromosome	CCIP01000016.1 Klebsiella pneumoniae genome assembly 9PV, contig 9PV_16, whole genome shotgun sequence	170749	Klebsiella pneumoniae
CCIP01000016.1	GCA_000823125.1_9PV_genomic.fna.gz	38443	41595	oqxB_1	1-3153/3153	#N/A	0/0	100	98.57	resfinder	EU370913	oqxB_1	0.998595	0.00140531	Chromosome	CCIP01000016.1 Klebsiella pneumoniae genome assembly 9PV, contig 9PV_16, whole genome shotgun sequence	170749	Klebsiella pneumoniae
CCIP01000031.1	GCA_000823125.1_9PV_genomic.fna.gz	150493	151353	blaSHV-28_1	1-861/861	#N/A	0/0	100	100	resfinder	HM751101	blaSHV-28_1	0.996588	0.00341177	Chromosome	CCIP01000031.1 Klebsiella pneumoniae genome assembly 9PV, contig 9PV_31, whole genome shotgun sequence	179691	Klebsiella pneumoniae
CCIQ01000021.1	GCA_000823105.1_99SGR_genomic.fna.gz	12450	13310	blaSHV-28_1	1-861/861	#N/A	0/0	100	100	resfinder	HM751101	blaSHV-28_1	0.996178	0.00382196	Chromosome	CCIQ01000021.1 Klebsiella pneumoniae genome assembly 99SGR, contig 99SGR_21, whole genome shotgun sequence	139458	Klebsiella pneumoniae
CCIQ01000032.1	GCA_000823105.1_99SGR_genomic.fna.gz	248389	249564	oqxA_1	1-1176/1176	#N/A	0/0	100	99.23	resfinder	EU370913	oqxA_1	0.995059	0.00494084	Chromosome	CCIQ01000032.1 Klebsiella pneumoniae genome assembly 99SGR, contig 99SGR_32, whole genome shotgun sequence	259826	Klebsiella pneumoniae
CCIQ01000032.1	GCA_000823105.1_99SGR_genomic.fna.gz	249588	252740	oqxB_1	1-3153/3153	#N/A	0/0	100	98.86	resfinder	EU370913	oqxB_1	0.995059	0.00494084	Chromosome	CCIQ01000032.1 Klebsiella pneumoniae genome assembly 99SGR, contig 99SGR_32, whole genome shotgun sequence	259826	Klebsiella pneumoniae
CCIQ01000046.1	GCA_000823105.1_99SGR_genomic.fna.gz	15633	16052	fosA6_1	1-420/433	#N/A	0/0	97	99.76	resfinder	KU254579	fosA6_1	0.99834	0.00165983	Chromosome	CCIQ01000046.1 Klebsiella pneumoniae genome assembly 99SGR, contig 99SGR_46, whole genome shotgun sequence	43442	Klebsiella pneumoniae
CCJA01000005.1	GCA_000821805.1_27BO_genomic.fna.gz	58567	58986	fosA_5	1-420/420	#N/A	0/0	100	100	resfinder	AFBO01000747	fosA_5	0.999192	0.000807871	Chromosome	CCJA01000005.1 Klebsiella pneumoniae genome assembly 27BO, contig 27BO_5, whole genome shotgun sequence	243755	Klebsiella pneumoniae
CCJA01000010.1	GCA_000821805.1_27BO_genomic.fna.gz	32051	35203	oqxB_1	1-3153/3153	#N/A	0/0	100	98.57	resfinder	EU370913	oqxB_1	0.998145	0.0018554	Chromosome	CCJA01000010.1 Klebsiella pneumoniae genome assembly 27BO, contig 27BO_10, whole genome shotgun sequence	85515	Klebsiella pneumoniae
CCJA01000010.1	GCA_000821805.1_27BO_genomic.fna.gz	30852	32027	oqxA_1	1-1176/1176	#N/A	0/0	100	99.23	resfinder	EU370913	oqxA_1	0.998145	0.0018554	Chromosome	CCJA01000010.1 Klebsiella pneumoniae genome assembly 27BO, contig 27BO_10, whole genome shotgun sequence	85515	Klebsiella pneumoniae
CCJA01000012.1	GCA_000821805.1_27BO_genomic.fna.gz	4733	5593	blaSHV-1_18	1-861/861	#N/A	0/0	100	99.53	resfinder	FJ668818	blaSHV-1_18	0.998603	0.0013972	Chromosome	CCJA01000012.1 Klebsiella pneumoniae genome assembly 27BO, contig 27BO_12, whole genome shotgun sequence	114722	Klebsiella pneumoniae
CCJB01000008.1	GCA_000822945.1_91SGR_genomic.fna.gz	213907	214326	fosA6_1	1-420/433	#N/A	0/0	97	99.29	resfinder	KU254579	fosA6_1	0.997855	0.00214512	Chromosome	CCJB01000008.1 Klebsiella pneumoniae genome assembly 91SGR, contig 91SGR_8, whole genome shotgun sequence	237288	Klebsiella pneumoniae
CCJB01000016.1	GCA_000822945.1_91SGR_genomic.fna.gz	108337	109197	blaSHV-83_1	1-861/861	#N/A	0/0	100	100	resfinder	AM176558	blaSHV-83_1	0.995749	0.00425071	Chromosome	CCJB01000016.1 Klebsiella pneumoniae genome assembly 91SGR, contig 91SGR_16, whole genome shotgun sequence	142915	Klebsiella pneumoniae
CCJB01000024.1	GCA_000822945.1_91SGR_genomic.fna.gz	32052	35204	oqxB_1	1-3153/3153	#N/A	0/0	100	98.95	resfinder	EU370913	oqxB_1	0.99811	0.00188986	Chromosome	CCJB01000024.1 Klebsiella pneumoniae genome assembly 91SGR, contig 91SGR_24, whole genome shotgun sequence	148554	Klebsiella pneumoniae
CCJB01000024.1	GCA_000822945.1_91SGR_genomic.fna.gz	30853	32028	oqxA_1	1-1176/1176	#N/A	0/0	100	99.06	resfinder	EU370913	oqxA_1	0.99811	0.00188986	Chromosome	CCJB01000024.1 Klebsiella pneumoniae genome assembly 91SGR, contig 91SGR_24, whole genome shotgun sequence	148554	Klebsiella pneumoniae
CCJC01000009.1	GCA_000822985.1_93SGR_genomic.fna.gz	340203	341378	oqxA_1	1-1176/1176	#N/A	0/0	100	99.23	resfinder	EU370913	oqxA_1	0.999605	0.000394613	Chromosome	CCJC01000009.1 Klebsiella pneumoniae genome assembly 93SGR, contig 93SGR_9, whole genome shotgun sequence	372259	Klebsiella pneumoniae
CCJC01000009.1	GCA_000822985.1_93SGR_genomic.fna.gz	337027	340179	oqxB_1	1-3153/3153	#N/A	0/0	100	98.95	resfinder	EU370913	oqxB_1	0.999605	0.000394613	Chromosome	CCJC01000009.1 Klebsiella pneumoniae genome assembly 93SGR, contig 93SGR_9, whole genome shotgun sequence	372259	Klebsiella pneumoniae
CCJC01000015.1	GCA_000822985.1_93SGR_genomic.fna.gz	226439	227299	blaSHV-33_1	1-861/861	#N/A	0/0	100	100	resfinder	AY037779	blaSHV-33_1	0.998871	0.00112939	Chromosome	CCJC01000015.1 Klebsiella pneumoniae genome assembly 93SGR, contig 93SGR_15, whole genome shotgun sequence	298824	Klebsiella pneumoniae
CCJC01000029.1	GCA_000822985.1_93SGR_genomic.fna.gz	18469	18888	fosA6_1	1-420/433	#N/A	0/0	97	98.33	resfinder	KU254579	fosA6_1	0.998419	0.00158058	Chromosome	CCJC01000029.1 Klebsiella pneumoniae genome assembly 93SGR, contig 93SGR_29, whole genome shotgun sequence	34485	Klebsiella pneumoniae
CCJD01000006.1	GCA_000823065.1_97SGR_genomic.fna.gz	8264	9124	blaSHV-11_2	1-861/861	#N/A	0/0	100	100	resfinder	HM751098	Alternate name; SHV-1-2a	0.99609	0.00391024	Chromosome	CCJD01000006.1 Klebsiella pneumoniae genome assembly 97SGR, contig 97SGR_6, whole genome shotgun sequence	186802	Klebsiella pneumoniae
CCJD01000018.1	GCA_000823065.1_97SGR_genomic.fna.gz	193332	194507	oqxA_1	1-1176/1176	#N/A	0/0	100	100	resfinder	EU370913	oqxA_1	0.99955	0.000450436	Chromosome	CCJD01000018.1 Klebsiella pneumoniae genome assembly 97SGR, contig 97SGR_18, whole genome shotgun sequence	206973	Klebsiella pneumoniae
CCJD01000018.1	GCA_000823065.1_97SGR_genomic.fna.gz	190156	193308	oqxB_1	1-3153/3153	#N/A	0/0	100	100	resfinder	EU370913	oqxB_1	0.99955	0.000450436	Chromosome	CCJD01000018.1 Klebsiella pneumoniae genome assembly 97SGR, contig 97SGR_18, whole genome shotgun sequence	206973	Klebsiella pneumoniae
CCJD01000031.1	GCA_000823065.1_97SGR_genomic.fna.gz	70015	70434	fosA6_1	1-420/433	#N/A	0/0	97	98.81	resfinder	KU254579	fosA6_1	0.998959	0.00104121	Chromosome	CCJD01000031.1 Klebsiella pneumoniae genome assembly 97SGR, contig 97SGR_31, whole genome shotgun sequence	72593	Klebsiella pneumoniae
CCVM01000063.1	GCA_000820445.1_KPLM21_genomic.fna.gz	50144	53296	oqxB_1	1-3153/3153	#N/A	0/0	100	98.89	resfinder	EU370913	oqxB_1	0.99785	0.00214981	Chromosome	CCVM01000063.1 Klebsiella pneumoniae genome assembly KPLM21, contig KPLM21_Contig_16, whole genome shotgun sequence	64119	Klebsiella pneumoniae
CCVM01000063.1	GCA_000820445.1_KPLM21_genomic.fna.gz	53320	54495	oqxA_1	1-1176/1176	#N/A	0/0	100	99.23	resfinder	EU370913	oqxA_1	0.99785	0.00214981	Chromosome	CCVM01000063.1 Klebsiella pneumoniae genome assembly KPLM21, contig KPLM21_Contig_16, whole genome shotgun sequence	64119	Klebsiella pneumoniae
CCVM01000113.1	GCA_000820445.1_KPLM21_genomic.fna.gz	7080	7940	blaSHV-107_1	1-861/861	#N/A	0/0	100	99.88	resfinder	AM922308	blaSHV-107_1	0.997067	0.002933	Chromosome	CCVM01000113.1 Klebsiella pneumoniae genome assembly KPLM21, contig KPLM21_Contig_61, whole genome shotgun sequence	120057	Klebsiella pneumoniae
CCVM01000143.1	GCA_000820445.1_KPLM21_genomic.fna.gz	18893	19312	fosA6_1	1-420/433	#N/A	0/0	97	98.81	resfinder	KU254579	fosA6_1	0.998162	0.00183835	Chromosome	CCVM01000143.1 Klebsiella pneumoniae genome assembly KPLM21, contig KPLM21_Contig_89, whole genome shotgun sequence	33245	Klebsiella pneumoniae
CDFM01000001.1	GCA_001182385.1_KpVA-1_genomic.fna.gz	247649	248824	oqxA_1	1-1176/1176	#N/A	0/0	100	100	resfinder	EU370913	oqxA_1	0.999455	0.00054499	Chromosome	CDFM01000001.1 Klebsiella pneumoniae genome assembly KpVA-1, contig KpVA-1_1, whole genome shotgun sequence	662387	Klebsiella pneumoniae
CDFM01000001.1	GCA_001182385.1_KpVA-1_genomic.fna.gz	244473	247625	oqxB_1	1-3153/3153	#N/A	0/0	100	100	resfinder	EU370913	oqxB_1	0.999455	0.00054499	Chromosome	CDFM01000001.1 Klebsiella pneumoniae genome assembly KpVA-1, contig KpVA-1_1, whole genome shotgun sequence	662387	Klebsiella pneumoniae
CDFM01000004.1	GCA_001182385.1_KpVA-1_genomic.fna.gz	196240	196845	aac(6')-Ib_1	1-606/606	#N/A	0/0	100	100	resfinder	M21682	aac(6')-Ib_1	0.987711	0.0122891	Chromosome	CDFM01000004.1 Klebsiella pneumoniae genome assembly KpVA-1, contig KpVA-1_4, whole genome shotgun sequence	209812	Klebsiella pneumoniae
CDFM01000004.1	GCA_001182385.1_KpVA-1_genomic.fna.gz	208596	209456	blaTEM-1A_4	1-861/861	#N/A	0/0	100	99.88	resfinder	HM749966	Alternate name; RblaTEM-1	0.987711	0.0122891	Chromosome	CDFM01000004.1 Klebsiella pneumoniae genome assembly KpVA-1, contig KpVA-1_4, whole genome shotgun sequence	209812	Klebsiella pneumoniae
CDFM01000014.1	GCA_001182385.1_KpVA-1_genomic.fna.gz	146643	147062	fosA6_1	1-420/433	#N/A	0/0	97	98.81	resfinder	KU254579	fosA6_1	0.997553	0.00244682	Chromosome	CDFM01000014.1 Klebsiella pneumoniae genome assembly KpVA-1, contig KpVA-1_14, whole genome shotgun sequence	161256	Klebsiella pneumoniae
CDFM01000024.1	GCA_001182385.1_KpVA-1_genomic.fna.gz	41865	42725	blaSHV-11_2	1-861/861	#N/A	0/0	100	100	resfinder	HM751098	Alternate name; SHV-1-2a	0.992556	0.00744374	Chromosome	CDFM01000024.1 Klebsiella pneumoniae genome assembly KpVA-1, contig KpVA-1_24, whole genome shotgun sequence	201751	Klebsiella pneumoniae
CDFO01000003.1	GCA_001182465.1_KpVA-5_genomic.fna.gz	629	1234	aac(6')-Ib_1	1-606/606	#N/A	0/0	100	100	resfinder	M21682	aac(6')-Ib_1	0.996445	0.00355489	Chromosome	CDFO01000003.1 Klebsiella pneumoniae genome assembly KpVA-5, contig KpVA-5_3, whole genome shotgun sequence	378504	Klebsiella pneumoniae
CDFO01000003.1	GCA_001182465.1_KpVA-5_genomic.fna.gz	23724	24605	blaKPC-3_1	1-882/882	#N/A	0/0	100	100	resfinder	HM769262	blaKPC-3_1	0.996445	0.00355489	Chromosome	CDFO01000003.1 Klebsiella pneumoniae genome assembly KpVA-5, contig KpVA-5_3, whole genome shotgun sequence	378504	Klebsiella pneumoniae
CDFO01000012.1	GCA_001182465.1_KpVA-5_genomic.fna.gz	105206	105625	fosA6_1	1-420/433	#N/A	0/0	97	98.81	resfinder	KU254579	fosA6_1	0.997771	0.00222871	Chromosome	CDFO01000012.1 Klebsiella pneumoniae genome assembly KpVA-5, contig KpVA-5_12, whole genome shotgun sequence	120106	Klebsiella pneumoniae
CDFO01000040.1	GCA_001182465.1_KpVA-5_genomic.fna.gz	149186	150046	blaSHV-11_2	1-861/861	#N/A	0/0	100	100	resfinder	HM751098	Alternate name; SHV-1-2a	0.995679	0.00432093	Chromosome	CDFO01000040.1 Klebsiella pneumoniae genome assembly KpVA-5, contig KpVA-5_40, whole genome shotgun sequence	157354	Klebsiella pneumoniae
CDFO01000044.1	GCA_001182465.1_KpVA-5_genomic.fna.gz	67448	68623	oqxA_1	1-1176/1176	#N/A	0/0	100	100	resfinder	EU370913	oqxA_1	0.992529	0.00747132	Chromosome	CDFO01000044.1 Klebsiella pneumoniae genome assembly KpVA-5, contig KpVA-5_44, whole genome shotgun sequence	89518	Klebsiella pneumoniae
CDFO01000044.1	GCA_001182465.1_KpVA-5_genomic.fna.gz	68647	71799	oqxB_1	1-3153/3153	#N/A	0/0	100	100	resfinder	EU370913	oqxB_1	0.992529	0.00747132	Chromosome	CDFO01000044.1 Klebsiella pneumoniae genome assembly KpVA-5, contig KpVA-5_44, whole genome shotgun sequence	89518	Klebsiella pneumoniae
CDFP01000005.1	GCA_001182405.1_KpVA-2_genomic.fna.gz	32725	35877	oqxB_1	1-3153/3153	#N/A	0/0	100	100	resfinder	EU370913	oqxB_1	0.99784	0.0021597	Chromosome	CDFP01000005.1 Klebsiella pneumoniae genome assembly KpVA-2, contig KpVA-2_5, whole genome shotgun sequence	262027	Klebsiella pneumoniae
CDFP01000005.1	GCA_001182405.1_KpVA-2_genomic.fna.gz	31526	32701	oqxA_1	1-1176/1176	#N/A	0/0	100	100	resfinder	EU370913	oqxA_1	0.99784	0.0021597	Chromosome	CDFP01000005.1 Klebsiella pneumoniae genome assembly KpVA-2, contig KpVA-2_5, whole genome shotgun sequence	262027	Klebsiella pneumoniae
CDFP01000006.1	GCA_001182405.1_KpVA-2_genomic.fna.gz	246619	247224	aac(6')-Ib_1	1-606/606	#N/A	0/0	100	100	resfinder	M21682	aac(6')-Ib_1	0.991722	0.00827791	Chromosome	CDFP01000006.1 Klebsiella pneumoniae genome assembly KpVA-2, contig KpVA-2_6, whole genome shotgun sequence	247737	Klebsiella pneumoniae
CDFP01000006.1	GCA_001182405.1_KpVA-2_genomic.fna.gz	224115	224996	blaKPC-2_1	1-882/882	#N/A	0/0	100	100	resfinder	AY034847	blaKPC-2_1	0.991722	0.00827791	Chromosome	CDFP01000006.1 Klebsiella pneumoniae genome assembly KpVA-2, contig KpVA-2_6, whole genome shotgun sequence	247737	Klebsiella pneumoniae
CDFP01000011.1	GCA_001182405.1_KpVA-2_genomic.fna.gz	44879	45298	fosA6_1	1-420/433	#N/A	0/0	97	98.81	resfinder	KU254579	fosA6_1	0.999147	0.000853347	Chromosome	CDFP01000011.1 Klebsiella pneumoniae genome assembly KpVA-2, contig KpVA-2_11, whole genome shotgun sequence	143132	Klebsiella pneumoniae
CDFP01000054.1	GCA_001182405.1_KpVA-2_genomic.fna.gz	24356	25216	blaSHV-12_1	1-861/861	#N/A	0/0	100	99.88	resfinder	AF462395	Alternate name; SHV-5-2a	0.972299	0.0277009	Chromosome	CDFP01000054.1 Klebsiella pneumoniae genome assembly KpVA-2, contig KpVA-2_54, whole genome shotgun sequence	25975	Klebsiella pneumoniae
CDFQ01000001.1	GCA_001182445.1_KpVA-4_genomic.fna.gz	355323	355742	fosA6_1	1-420/433	#N/A	0/0	97	98.81	resfinder	KU254579	fosA6_1	0.996226	0.00377375	Chromosome	CDFQ01000001.1 Klebsiella pneumoniae genome assembly KpVA-4, contig KpVA-4_1, whole genome shotgun sequence	373384	Klebsiella pneumoniae
CDFQ01000027.1	GCA_001182445.1_KpVA-4_genomic.fna.gz	149750	150610	blaSHV-12_1	1-861/861	#N/A	0/0	100	99.88	resfinder	AF462395	Alternate name; SHV-5-2a	0.993178	0.00682226	Chromosome	CDFQ01000027.1 Klebsiella pneumoniae genome assembly KpVA-4, contig KpVA-4_27, whole genome shotgun sequence	163390	Klebsiella pneumoniae
CDFQ01000031.1	GCA_001182445.1_KpVA-4_genomic.fna.gz	32080	35232	oqxB_1	1-3153/3153	#N/A	0/0	100	100	resfinder	EU370913	oqxB_1	0.997834	0.00216579	Chromosome	CDFQ01000031.1 Klebsiella pneumoniae genome assembly KpVA-4, contig KpVA-4_31, whole genome shotgun sequence	50414	Klebsiella pneumoniae
CDFQ01000031.1	GCA_001182445.1_KpVA-4_genomic.fna.gz	30881	32056	oqxA_1	1-1176/1176	#N/A	0/0	100	100	resfinder	EU370913	oqxA_1	0.997834	0.00216579	Chromosome	CDFQ01000031.1 Klebsiella pneumoniae genome assembly KpVA-4, contig KpVA-4_31, whole genome shotgun sequence	50414	Klebsiella pneumoniae
CDFR01000005.1	GCA_001182425.1_KpVA-3_genomic.fna.gz	14527	14946	fosA6_1	1-420/433	#N/A	0/0	97	98.81	resfinder	KU254579	fosA6_1	0.999498	0.000502121	Chromosome	CDFR01000005.1 Klebsiella pneumoniae genome assembly KpVA-3, contig KpVA-3_5, whole genome shotgun sequence	270975	Klebsiella pneumoniae
CDFR01000006.1	GCA_001182425.1_KpVA-3_genomic.fna.gz	31584	32759	oqxA_1	1-1176/1176	#N/A	0/0	100	100	resfinder	EU370913	oqxA_1	0.997913	0.00208659	Chromosome	CDFR01000006.1 Klebsiella pneumoniae genome assembly KpVA-3, contig KpVA-3_6, whole genome shotgun sequence	193197	Klebsiella pneumoniae
CDFR01000006.1	GCA_001182425.1_KpVA-3_genomic.fna.gz	32783	35935	oqxB_1	1-3153/3153	#N/A	0/0	100	100	resfinder	EU370913	oqxB_1	0.997913	0.00208659	Chromosome	CDFR01000006.1 Klebsiella pneumoniae genome assembly KpVA-3, contig KpVA-3_6, whole genome shotgun sequence	193197	Klebsiella pneumoniae
CDFR01000051.1	GCA_001182425.1_KpVA-3_genomic.fna.gz	95085	95945	blaSHV-11_2	1-861/861	#N/A	0/0	100	99.88	resfinder	HM751098	Alternate name; SHV-1-2a	0.995351	0.00464909	Chromosome	CDFR01000051.1 Klebsiella pneumoniae genome assembly KpVA-3, contig KpVA-3_51, whole genome shotgun sequence	96441	Klebsiella pneumoniae
CDFT01000002.1	GCA_001182565.1_KpVA-10_genomic.fna.gz	12430	13311	blaKPC-3_1	1-882/882	#N/A	0/0	100	100	resfinder	HM769262	blaKPC-3_1	0.976473	0.0235266	Chromosome	CDFT01000002.1 Klebsiella pneumoniae genome assembly KpVA-10, contig KpVA-10_2, whole genome shotgun sequence	243963	Klebsiella pneumoniae
CDFT01000002.1	GCA_001182565.1_KpVA-10_genomic.fna.gz	384	1244	blaTEM-1A_4	1-861/861	#N/A	0/0	100	99.88	resfinder	HM749966	Alternate name; RblaTEM-1	0.976473	0.0235266	Chromosome	CDFT01000002.1 Klebsiella pneumoniae genome assembly KpVA-10, contig KpVA-10_2, whole genome shotgun sequence	243963	Klebsiella pneumoniae
CDFT01000002.1	GCA_001182565.1_KpVA-10_genomic.fna.gz	1944	2783	blaOXA-9_2	1-840/840	#N/A	0/0	100	99.88	resfinder	JF703130	blaOXA-9_2	0.976473	0.0235266	Chromosome	CDFT01000002.1 Klebsiella pneumoniae genome assembly KpVA-10, contig KpVA-10_2, whole genome shotgun sequence	243963	Klebsiella pneumoniae
CDFT01000009.1	GCA_001182565.1_KpVA-10_genomic.fna.gz	14362	14781	fosA6_1	1-420/433	#N/A	0/0	97	98.81	resfinder	KU254579	fosA6_1	0.999498	0.000502178	Chromosome	CDFT01000009.1 Klebsiella pneumoniae genome assembly KpVA-10, contig KpVA-10_9, whole genome shotgun sequence	270838	Klebsiella pneumoniae
CDFT01000028.1	GCA_001182565.1_KpVA-10_genomic.fna.gz	67450	68625	oqxA_1	1-1176/1176	#N/A	0/0	100	100	resfinder	EU370913	oqxA_1	0.987844	0.012156	Chromosome	CDFT01000028.1 Klebsiella pneumoniae genome assembly KpVA-10, contig KpVA-10_28, whole genome shotgun sequence	79742	Klebsiella pneumoniae
CDFT01000028.1	GCA_001182565.1_KpVA-10_genomic.fna.gz	68649	71801	oqxB_1	1-3153/3153	#N/A	0/0	100	100	resfinder	EU370913	oqxB_1	0.987844	0.012156	Chromosome	CDFT01000028.1 Klebsiella pneumoniae genome assembly KpVA-10, contig KpVA-10_28, whole genome shotgun sequence	79742	Klebsiella pneumoniae
CDFT01000039.1	GCA_001182565.1_KpVA-10_genomic.fna.gz	149699	150559	blaSHV-11_2	1-861/861	#N/A	0/0	100	100	resfinder	HM751098	Alternate name; SHV-1-2a	0.995662	0.004338	Chromosome	CDFT01000039.1 Klebsiella pneumoniae genome assembly KpVA-10, contig KpVA-10_39, whole genome shotgun sequence	157872	Klebsiella pneumoniae
CDFU01000007.1	GCA_001182585.1_KpVA-11_genomic.fna.gz	311136	312311	oqxA_1	1-1176/1176	#N/A	0/0	100	100	resfinder	EU370913	oqxA_1	0.996499	0.00350079	Chromosome	CDFU01000007.1 Klebsiella pneumoniae genome assembly KpVA-11, contig KpVA-11_7, whole genome shotgun sequence	405016	Klebsiella pneumoniae
CDFU01000007.1	GCA_001182585.1_KpVA-11_genomic.fna.gz	307960	311112	oqxB_1	1-3153/3153	#N/A	0/0	100	100	resfinder	EU370913	oqxB_1	0.996499	0.00350079	Chromosome	CDFU01000007.1 Klebsiella pneumoniae genome assembly KpVA-11, contig KpVA-11_7, whole genome shotgun sequence	405016	Klebsiella pneumoniae
CDFU01000008.1	GCA_001182585.1_KpVA-11_genomic.fna.gz	14449	14868	fosA6_1	1-420/433	#N/A	0/0	97	98.81	resfinder	KU254579	fosA6_1	0.999496	0.000503727	Chromosome	CDFU01000008.1 Klebsiella pneumoniae genome assembly KpVA-11, contig KpVA-11_8, whole genome shotgun sequence	270911	Klebsiella pneumoniae
CDFU01000047.1	GCA_001182585.1_KpVA-11_genomic.fna.gz	7305	8165	blaSHV-11_2	1-861/861	#N/A	0/0	100	100	resfinder	HM751098	Alternate name; SHV-1-2a	0.996901	0.00309915	Chromosome	CDFU01000047.1 Klebsiella pneumoniae genome assembly KpVA-11, contig KpVA-11_47, whole genome shotgun sequence	64937	Klebsiella pneumoniae
CDFV01000004.1	GCA_001182605.1_KpVA-12_genomic.fna.gz	209893	213045	oqxB_1	1-3153/3153	#N/A	0/0	100	100	resfinder	EU370913	oqxB_1	0.999381	0.000618983	Chromosome	CDFV01000004.1 Klebsiella pneumoniae genome assembly KpVA-12, contig KpVA-12_4, whole genome shotgun sequence	281690	Klebsiella pneumoniae
CDFV01000004.1	GCA_001182605.1_KpVA-12_genomic.fna.gz	213069	214244	oqxA_1	1-1176/1176	#N/A	0/0	100	100	resfinder	EU370913	oqxA_1	0.999381	0.000618983	Chromosome	CDFV01000004.1 Klebsiella pneumoniae genome assembly KpVA-12, contig KpVA-12_4, whole genome shotgun sequence	281690	Klebsiella pneumoniae
CDFV01000018.1	GCA_001182605.1_KpVA-12_genomic.fna.gz	7369	8229	blaSHV-11_2	1-861/861	#N/A	0/0	100	100	resfinder	HM751098	Alternate name; SHV-1-2a	0.996525	0.00347547	Chromosome	CDFV01000018.1 Klebsiella pneumoniae genome assembly KpVA-12, contig KpVA-12_18, whole genome shotgun sequence	237396	Klebsiella pneumoniae
CDFV01000033.1	GCA_001182605.1_KpVA-12_genomic.fna.gz	17490	17909	fosA6_1	1-420/433	#N/A	0/0	97	98.81	resfinder	KU254579	fosA6_1	0.998003	0.00199699	Chromosome	CDFV01000033.1 Klebsiella pneumoniae genome assembly KpVA-12, contig KpVA-12_33, whole genome shotgun sequence	32375	Klebsiella pneumoniae
CDFW01000004.1	GCA_001182645.1_KpVA-14_genomic.fna.gz	266506	266925	fosA6_1	1-420/433	#N/A	0/0	97	98.81	resfinder	KU254579	fosA6_1	0.996447	0.00355348	Chromosome	CDFW01000004.1 Klebsiella pneumoniae genome assembly KpVA-14, contig KpVA-14_4, whole genome shotgun sequence	284531	Klebsiella pneumoniae
CDFW01000016.1	GCA_001182645.1_KpVA-14_genomic.fna.gz	68643	71795	oqxB_1	1-3153/3153	#N/A	0/0	100	100	resfinder	EU370913	oqxB_1	0.987913	0.012087	Chromosome	CDFW01000016.1 Klebsiella pneumoniae genome assembly KpVA-14, contig KpVA-14_16, whole genome shotgun sequence	79736	Klebsiella pneumoniae
CDFW01000016.1	GCA_001182645.1_KpVA-14_genomic.fna.gz	67444	68619	oqxA_1	1-1176/1176	#N/A	0/0	100	100	resfinder	EU370913	oqxA_1	0.987913	0.012087	Chromosome	CDFW01000016.1 Klebsiella pneumoniae genome assembly KpVA-14, contig KpVA-14_16, whole genome shotgun sequence	79736	Klebsiella pneumoniae
CDFW01000041.1	GCA_001182645.1_KpVA-14_genomic.fna.gz	248768	249628	blaSHV-11_2	1-861/861	#N/A	0/0	100	100	resfinder	HM751098	Alternate name; SHV-1-2a	0.99776	0.00224032	Chromosome	CDFW01000041.1 Klebsiella pneumoniae genome assembly KpVA-14, contig KpVA-14_41, whole genome shotgun sequence	256935	Klebsiella pneumoniae
CDFY01000001.1	GCA_001182625.1_KpVA-13_genomic.fna.gz	14512	14931	fosA6_1	1-420/433	#N/A	0/0	97	98.81	resfinder	KU254579	fosA6_1	0.999298	0.000701632	Chromosome	CDFY01000001.1 Klebsiella pneumoniae genome assembly KpVA-13, contig KpVA-13_1, whole genome shotgun sequence	321967	Klebsiella pneumoniae
CDFY01000003.1	GCA_001182625.1_KpVA-13_genomic.fna.gz	163857	164717	blaSHV-11_2	1-861/861	#N/A	0/0	100	100	resfinder	HM751098	Alternate name; SHV-1-2a	0.995684	0.00431606	Chromosome	CDFY01000003.1 Klebsiella pneumoniae genome assembly KpVA-13, contig KpVA-13_3, whole genome shotgun sequence	382134	Klebsiella pneumoniae
CDFY01000023.1	GCA_001182625.1_KpVA-13_genomic.fna.gz	11116	12291	oqxA_1	1-1176/1176	#N/A	0/0	100	100	resfinder	EU370913	oqxA_1	0.991549	0.00845082	Chromosome	CDFY01000023.1 Klebsiella pneumoniae genome assembly KpVA-13, contig KpVA-13_23, whole genome shotgun sequence	79738	Klebsiella pneumoniae
CDFY01000023.1	GCA_001182625.1_KpVA-13_genomic.fna.gz	7940	11092	oqxB_1	1-3153/3153	#N/A	0/0	100	100	resfinder	EU370913	oqxB_1	0.991549	0.00845082	Chromosome	CDFY01000023.1 Klebsiella pneumoniae genome assembly KpVA-13, contig KpVA-13_23, whole genome shotgun sequence	79738	Klebsiella pneumoniae
CDFZ01000004.1	GCA_001182665.1_KpVA-15_genomic.fna.gz	15652	16071	fosA6_1	1-420/433	#N/A	0/0	97	98.81	resfinder	KU254579	fosA6_1	0.999413	0.000587144	Chromosome	CDFZ01000004.1 Klebsiella pneumoniae genome assembly KpVA-15, contig KpVA-15_4, whole genome shotgun sequence	330637	Klebsiella pneumoniae
CDFZ01000026.1	GCA_001182665.1_KpVA-15_genomic.fna.gz	18461	19636	oqxA_1	1-1176/1176	#N/A	0/0	100	100	resfinder	EU370913	oqxA_1	0.994751	0.00524895	Chromosome	CDFZ01000026.1 Klebsiella pneumoniae genome assembly KpVA-15, contig KpVA-15_26, whole genome shotgun sequence	87083	Klebsiella pneumoniae
CDFZ01000026.1	GCA_001182665.1_KpVA-15_genomic.fna.gz	15285	18437	oqxB_1	1-3153/3153	#N/A	0/0	100	100	resfinder	EU370913	oqxB_1	0.994751	0.00524895	Chromosome	CDFZ01000026.1 Klebsiella pneumoniae genome assembly KpVA-15, contig KpVA-15_26, whole genome shotgun sequence	87083	Klebsiella pneumoniae
CDFZ01000035.1	GCA_001182665.1_KpVA-15_genomic.fna.gz	149761	150621	blaSHV-11_2	1-861/861	#N/A	0/0	100	100	resfinder	HM751098	Alternate name; SHV-1-2a	0.994763	0.00523719	Chromosome	CDFZ01000035.1 Klebsiella pneumoniae genome assembly KpVA-15, contig KpVA-15_35, whole genome shotgun sequence	151002	Klebsiella pneumoniae
CDGA01000003.1	GCA_001182485.1_KpVA-6_genomic.fna.gz	115065	115484	fosA6_1	1-420/433	#N/A	0/0	97	98.81	resfinder	KU254579	fosA6_1	0.999467	0.00053262	Chromosome	CDGA01000003.1 Klebsiella pneumoniae genome assembly KpVA-6, contig KpVA-6_3, whole genome shotgun sequence	372474	Klebsiella pneumoniae
CDGA01000025.1	GCA_001182485.1_KpVA-6_genomic.fna.gz	69275	72427	oqxB_1	1-3153/3153	#N/A	0/0	100	100	resfinder	EU370913	oqxB_1	0.997864	0.00213637	Chromosome	CDGA01000025.1 Klebsiella pneumoniae genome assembly KpVA-6, contig KpVA-6_25, whole genome shotgun sequence	378718	Klebsiella pneumoniae
CDGA01000025.1	GCA_001182485.1_KpVA-6_genomic.fna.gz	68076	69251	oqxA_1	1-1176/1176	#N/A	0/0	100	100	resfinder	EU370913	oqxA_1	0.997864	0.00213637	Chromosome	CDGA01000025.1 Klebsiella pneumoniae genome assembly KpVA-6, contig KpVA-6_25, whole genome shotgun sequence	378718	Klebsiella pneumoniae
CDGA01000050.1	GCA_001182485.1_KpVA-6_genomic.fna.gz	7309	8169	blaSHV-11_2	1-861/861	#N/A	0/0	100	100	resfinder	HM751098	Alternate name; SHV-1-2a	0.996185	0.00381481	Chromosome	CDGA01000050.1 Klebsiella pneumoniae genome assembly KpVA-6, contig KpVA-6_50, whole genome shotgun sequence	156802	Klebsiella pneumoniae
CDGB01000001.1	GCA_001182505.1_KpVA-7_genomic.fna.gz	121934	122353	fosA6_1	1-420/433	#N/A	0/0	97	98.81	resfinder	KU254579	fosA6_1	0.999548	0.000451572	Chromosome	CDGB01000001.1 Klebsiella pneumoniae genome assembly KpVA-7, contig KpVA-7_1, whole genome shotgun sequence	297588	Klebsiella pneumoniae
CDGB01000025.1	GCA_001182505.1_KpVA-7_genomic.fna.gz	37742	38917	oqxA_1	1-1176/1176	#N/A	0/0	100	100	resfinder	EU370913	oqxA_1	0.996815	0.00318536	Chromosome	CDGB01000025.1 Klebsiella pneumoniae genome assembly KpVA-7, contig KpVA-7_25, whole genome shotgun sequence	106479	Klebsiella pneumoniae
CDGB01000025.1	GCA_001182505.1_KpVA-7_genomic.fna.gz	34566	37718	oqxB_1	1-3153/3153	#N/A	0/0	100	100	resfinder	EU370913	oqxB_1	0.996815	0.00318536	Chromosome	CDGB01000025.1 Klebsiella pneumoniae genome assembly KpVA-7, contig KpVA-7_25, whole genome shotgun sequence	106479	Klebsiella pneumoniae
CDGB01000060.1	GCA_001182505.1_KpVA-7_genomic.fna.gz	49611	50471	blaSHV-11_2	1-861/861	#N/A	0/0	100	100	resfinder	HM751098	Alternate name; SHV-1-2a	0.994751	0.00524892	Chromosome	CDGB01000060.1 Klebsiella pneumoniae genome assembly KpVA-7, contig KpVA-7_60, whole genome shotgun sequence	57779	Klebsiella pneumoniae
CDGC01000005.1	GCA_001182525.1_KpVA-8_genomic.fna.gz	187892	188311	fosA6_1	1-420/433	#N/A	0/0	97	98.81	resfinder	KU254579	fosA6_1	0.9977	0.00229996	Chromosome	CDGC01000005.1 Klebsiella pneumoniae genome assembly KpVA-8, contig KpVA-8_5, whole genome shotgun sequence	202837	Klebsiella pneumoniae
CDGC01000022.1	GCA_001182525.1_KpVA-8_genomic.fna.gz	2311	3171	blaTEM-1A_4	1-861/861	#N/A	0/0	100	99.88	resfinder	HM749966	Alternate name; RblaTEM-1	0.996079	0.00392129	Chromosome	CDGC01000022.1 Klebsiella pneumoniae genome assembly KpVA-8, contig KpVA-8_22, whole genome shotgun sequence	431800	Klebsiella pneumoniae
CDGC01000022.1	GCA_001182525.1_KpVA-8_genomic.fna.gz	772	1611	blaOXA-9_2	1-840/840	#N/A	0/0	100	99.88	resfinder	JF703130	blaOXA-9_2	0.996079	0.00392129	Chromosome	CDGC01000022.1 Klebsiella pneumoniae genome assembly KpVA-8, contig KpVA-8_22, whole genome shotgun sequence	431800	Klebsiella pneumoniae
CDGC01000030.1	GCA_001182525.1_KpVA-8_genomic.fna.gz	11104	12279	oqxA_1	1-1176/1176	#N/A	0/0	100	100	resfinder	EU370913	oqxA_1	0.991605	0.00839451	Chromosome	CDGC01000030.1 Klebsiella pneumoniae genome assembly KpVA-8, contig KpVA-8_30, whole genome shotgun sequence	79842	Klebsiella pneumoniae
CDGC01000030.1	GCA_001182525.1_KpVA-8_genomic.fna.gz	7928	11080	oqxB_1	1-3153/3153	#N/A	0/0	100	100	resfinder	EU370913	oqxB_1	0.991605	0.00839451	Chromosome	CDGC01000030.1 Klebsiella pneumoniae genome assembly KpVA-8, contig KpVA-8_30, whole genome shotgun sequence	79842	Klebsiella pneumoniae
CDGC01000043.1	GCA_001182525.1_KpVA-8_genomic.fna.gz	7270	8130	blaSHV-11_2	1-861/861	#N/A	0/0	100	100	resfinder	HM751098	Alternate name; SHV-1-2a	0.996877	0.00312329	Chromosome	CDGC01000043.1 Klebsiella pneumoniae genome assembly KpVA-8, contig KpVA-8_43, whole genome shotgun sequence	64988	Klebsiella pneumoniae
CDGD01000006.1	GCA_001182545.1_KpVA-9_genomic.fna.gz	14322	14741	fosA6_1	1-420/433	#N/A	0/0	97	98.81	resfinder	KU254579	fosA6_1	0.999499	0.000500589	Chromosome	CDGD01000006.1 Klebsiella pneumoniae genome assembly KpVA-9, contig KpVA-9_6, whole genome shotgun sequence	270812	Klebsiella pneumoniae
CDGD01000014.1	GCA_001182545.1_KpVA-9_genomic.fna.gz	149700	150560	blaSHV-11_2	1-861/861	#N/A	0/0	100	100	resfinder	HM751098	Alternate name; SHV-1-2a	0.995668	0.00433217	Chromosome	CDGD01000014.1 Klebsiella pneumoniae genome assembly KpVA-9, contig KpVA-9_14, whole genome shotgun sequence	157870	Klebsiella pneumoniae
CDGD01000017.1	GCA_001182545.1_KpVA-9_genomic.fna.gz	67448	68623	oqxA_1	1-1176/1176	#N/A	0/0	100	100	resfinder	EU370913	oqxA_1	0.987986	0.0120142	Chromosome	CDGD01000017.1 Klebsiella pneumoniae genome assembly KpVA-9, contig KpVA-9_17, whole genome shotgun sequence	79727	Klebsiella pneumoniae
CDGD01000017.1	GCA_001182545.1_KpVA-9_genomic.fna.gz	68647	71799	oqxB_1	1-3153/3153	#N/A	0/0	100	100	resfinder	EU370913	oqxB_1	0.987986	0.0120142	Chromosome	CDGD01000017.1 Klebsiella pneumoniae genome assembly KpVA-9, contig KpVA-9_17, whole genome shotgun sequence	79727	Klebsiella pneumoniae
CDNA01000008.1	GCA_000826605.1_Klebsiella_pneumoniae_KMP_nasey_genomic.fna.gz	13909	14328	fosA6_1	1-420/433	#N/A	0/0	97	98.81	resfinder	KU254579	fosA6_1	0.999484	0.00051609	Chromosome	CDNA01000008.1 Klebsiella pneumoniae genome assembly Klebsiella pneumoniae KMP_nasey, contig Contig00008, whole genome shotgun sequence	366997	Klebsiella pneumoniae
CDNA01000017.1	GCA_000826605.1_Klebsiella_pneumoniae_KMP_nasey_genomic.fna.gz	65960	66820	blaSHV-11_9	1-861/861	#N/A	0/0	100	99.88	resfinder	FJ483937	Alternate name; SHV-1-2a	0.998199	0.00180127	Chromosome	CDNA01000017.1 Klebsiella pneumoniae genome assembly Klebsiella pneumoniae KMP_nasey, contig Contig00017, whole genome shotgun sequence	73476	Klebsiella pneumoniae
CDNA01000028.1	GCA_000826605.1_Klebsiella_pneumoniae_KMP_nasey_genomic.fna.gz	68434	71586	oqxB_1	1-3153/3153	#N/A	0/0	100	100	resfinder	EU370913	oqxB_1	0.997583	0.00241654	Chromosome	CDNA01000028.1 Klebsiella pneumoniae genome assembly Klebsiella pneumoniae KMP_nasey, contig Contig00028, whole genome shotgun sequence	278807	Klebsiella pneumoniae
CDNA01000028.1	GCA_000826605.1_Klebsiella_pneumoniae_KMP_nasey_genomic.fna.gz	67235	68410	oqxA_1	1-1176/1176	#N/A	0/0	100	100	resfinder	EU370913	oqxA_1	0.997583	0.00241654	Chromosome	CDNA01000028.1 Klebsiella pneumoniae genome assembly Klebsiella pneumoniae KMP_nasey, contig Contig00028, whole genome shotgun sequence	278807	Klebsiella pneumoniae
CXPD01000003.1	GCA_001404095.1_CH1034_genomic.fna.gz	13892	14311	fosA_3	1-420/420	#N/A	0/0	100	97.86	resfinder	ACWO01000079	fosA_3	0.999585	0.0004153	Chromosome	CXPD01000003.1 Klebsiella pneumoniae genome assembly CH1034, contig CH1034_Contig_11, whole genome shotgun sequence	150073	Klebsiella pneumoniae
CXPD01000015.1	GCA_001404095.1_CH1034_genomic.fna.gz	27968	28828	blaSHV-1_9	1-861/861	#N/A	0/0	100	100	resfinder	HM751102	blaSHV-1_9	0.998235	0.00176477	Chromosome	CXPD01000015.1 Klebsiella pneumoniae genome assembly CH1034, contig CH1034_Contig_22, whole genome shotgun sequence	294583	Klebsiella pneumoniae
CXPD01000021.1	GCA_001404095.1_CH1034_genomic.fna.gz	30654	31829	oqxA_1	1-1176/1176	#N/A	0/0	100	99.32	resfinder	EU370913	oqxA_1	0.997823	0.00217736	Chromosome	CXPD01000021.1 Klebsiella pneumoniae genome assembly CH1034, contig CH1034_Contig_28, whole genome shotgun sequence	376368	Klebsiella pneumoniae
CXPD01000021.1	GCA_001404095.1_CH1034_genomic.fna.gz	31853	35005	oqxB_1	1-3153/3153	#N/A	0/0	100	98.86	resfinder	EU370913	oqxB_1	0.997823	0.00217736	Chromosome	CXPD01000021.1 Klebsiella pneumoniae genome assembly CH1034, contig CH1034_Contig_28, whole genome shotgun sequence	376368	Klebsiella pneumoniae
FBRA01000004.1	GCA_001511015.1_ERS822448_genomic.fna.gz	30824	31999	oqxA_1	1-1176/1176	#N/A	0/0	100	99.49	resfinder	EU370913	oqxA_1	0.99729	0.0027104	Chromosome	FBRA01000004.1 Klebsiella pneumoniae genome assembly ERS822448, contig 143500513_S13_L001_R1_001_(paired)_trimmed_(paired)_contig_4, whole genome shotgun sequence	432096	Klebsiella pneumoniae
FBRA01000004.1	GCA_001511015.1_ERS822448_genomic.fna.gz	32023	35175	oqxB_1	1-3153/3153	#N/A	0/0	100	98.54	resfinder	EU370913	oqxB_1	0.99729	0.0027104	Chromosome	FBRA01000004.1 Klebsiella pneumoniae genome assembly ERS822448, contig 143500513_S13_L001_R1_001_(paired)_trimmed_(paired)_contig_4, whole genome shotgun sequence	432096	Klebsiella pneumoniae
FBRA01000016.1	GCA_001511015.1_ERS822448_genomic.fna.gz	144465	144877	fosA_5	1-413/420	#N/A	0/0	98.33	98.79	resfinder	AFBO01000747	fosA_5	0.997243	0.00275738	Chromosome	FBRA01000016.1 Klebsiella pneumoniae genome assembly ERS822448, contig 143500513_S13_L001_R1_001_(paired)_trimmed_(paired)_contig_16, whole genome shotgun sequence	158798	Klebsiella pneumoniae
FBRA01000028.1	GCA_001511015.1_ERS822448_genomic.fna.gz	51904	52764	blaSHV-11_15	1-861/861	#N/A	0/0	100	99.88	resfinder	DQ219473	Alternate name; SHV-1-2a	0.997382	0.00261848	Chromosome	FBRA01000028.1 Klebsiella pneumoniae genome assembly ERS822448, contig 143500513_S13_L001_R1_001_(paired)_trimmed_(paired)_contig_28, whole genome shotgun sequence	166648	Klebsiella pneumoniae
FBRH01000001.1	GCA_001511335.1_ERS822456_genomic.fna.gz	255859	256278	fosA6_1	1-420/433	#N/A	0/0	97	98.81	resfinder	KU254579	fosA6_1	0.996457	0.00354283	Chromosome	FBRH01000001.1 Klebsiella pneumoniae genome assembly ERS822456, contig 143500531, whole genome shotgun sequence	270452	Klebsiella pneumoniae
FBRH01000023.1	GCA_001511335.1_ERS822456_genomic.fna.gz	439813	442965	oqxB_1	1-3153/3153	#N/A	0/0	100	100	resfinder	EU370913	oqxB_1	0.999487	0.000513442	Chromosome	FBRH01000023.1 Klebsiella pneumoniae genome assembly ERS822456, contig 143500531_S14_L001_R1_001_(paired)_trimmed_(paired)_contig_23, whole genome shotgun sequence	474830	Klebsiella pneumoniae
FBRH01000023.1	GCA_001511335.1_ERS822456_genomic.fna.gz	442989	444164	oqxA_1	1-1176/1176	#N/A	0/0	100	100	resfinder	EU370913	oqxA_1	0.999487	0.000513442	Chromosome	FBRH01000023.1 Klebsiella pneumoniae genome assembly ERS822456, contig 143500531_S14_L001_R1_001_(paired)_trimmed_(paired)_contig_23, whole genome shotgun sequence	474830	Klebsiella pneumoniae
FBRK01000001.1	GCA_001511255.1_ERS822455_genomic.fna.gz	30667	31842	oqxA_1	1-1176/1176	#N/A	0/0	100	100	resfinder	EU370913	oqxA_1	0.998228	0.00177152	Chromosome	FBRK01000001.1 Klebsiella pneumoniae genome assembly ERS822455, contig 143500529, whole genome shotgun sequence	343122	Klebsiella pneumoniae
FBRK01000001.1	GCA_001511255.1_ERS822455_genomic.fna.gz	31866	35018	oqxB_1	1-3153/3153	#N/A	0/0	100	100	resfinder	EU370913	oqxB_1	0.998228	0.00177152	Chromosome	FBRK01000001.1 Klebsiella pneumoniae genome assembly ERS822455, contig 143500529, whole genome shotgun sequence	343122	Klebsiella pneumoniae
FBRK01000047.1	GCA_001511255.1_ERS822455_genomic.fna.gz	14176	14595	fosA6_1	1-420/433	#N/A	0/0	97	98.81	resfinder	KU254579	fosA6_1	0.999507	0.000492713	Chromosome	FBRK01000047.1 Klebsiella pneumoniae genome assembly ERS822455, contig 143500529_S12_L001_R1_001_(paired)_trimmed_(paired)_contig_47, whole genome shotgun sequence	270453	Klebsiella pneumoniae
FBRL01000003.1	GCA_001511715.1_ERS822446_genomic.fna.gz	18659	19078	fosA6_1	1-420/433	#N/A	0/0	97	98.81	resfinder	KU254579	fosA6_1	0.998154	0.00184573	Chromosome	FBRL01000003.1 Klebsiella pneumoniae genome assembly ERS822446, contig 143500510_S9_L001_R1_001_(paired)_trimmed_(paired)_contig_3, whole genome shotgun sequence	33362	Klebsiella pneumoniae
FBRL01000020.1	GCA_001511715.1_ERS822446_genomic.fna.gz	31866	35018	oqxB_1	1-3153/3153	#N/A	0/0	100	100	resfinder	EU370913	oqxB_1	0.998155	0.00184458	Chromosome	FBRL01000020.1 Klebsiella pneumoniae genome assembly ERS822446, contig 143500510_S9_L001_R1_001_(paired)_trimmed_(paired)_contig_20, whole genome shotgun sequence	354352	Klebsiella pneumoniae
FBRL01000020.1	GCA_001511715.1_ERS822446_genomic.fna.gz	30667	31842	oqxA_1	1-1176/1176	#N/A	0/0	100	100	resfinder	EU370913	oqxA_1	0.998155	0.00184458	Chromosome	FBRL01000020.1 Klebsiella pneumoniae genome assembly ERS822446, contig 143500510_S9_L001_R1_001_(paired)_trimmed_(paired)_contig_20, whole genome shotgun sequence	354352	Klebsiella pneumoniae
FBRV01000002.1	GCA_001510995.1_ERS822449_genomic.fna.gz	452378	455530	oqxB_1	1-3153/3153	#N/A	0/0	100	100	resfinder	EU370913	oqxB_1	0.999529	0.000470597	Chromosome	FBRV01000002.1 Klebsiella pneumoniae genome assembly ERS822449, contig 143500514_S15_L001_R1_001_(paired)_trimmed_(paired)_contig_2, whole genome shotgun sequence	487395	Klebsiella pneumoniae
FBRV01000002.1	GCA_001510995.1_ERS822449_genomic.fna.gz	455554	456729	oqxA_1	1-1176/1176	#N/A	0/0	100	100	resfinder	EU370913	oqxA_1	0.999529	0.000470597	Chromosome	FBRV01000002.1 Klebsiella pneumoniae genome assembly ERS822449, contig 143500514_S15_L001_R1_001_(paired)_trimmed_(paired)_contig_2, whole genome shotgun sequence	487395	Klebsiella pneumoniae
FBRV01000027.1	GCA_001510995.1_ERS822449_genomic.fna.gz	255859	256278	fosA6_1	1-420/433	#N/A	0/0	97	98.81	resfinder	KU254579	fosA6_1	0.996448	0.00355195	Chromosome	FBRV01000027.1 Klebsiella pneumoniae genome assembly ERS822449, contig 143500514_S15_L001_R1_001_(paired)_trimmed_(paired)_contig_27, whole genome shotgun sequence	270453	Klebsiella pneumoniae
FBRV01000064.1	GCA_001510995.1_ERS822449_genomic.fna.gz	497	1102	aac(6')-Ib_1	1-606/606	#N/A	0/0	100	100	resfinder	M21682	aac(6')-Ib_1	0.880596	0.119404	Chromosome	FBRV01000064.1 Klebsiella pneumoniae genome assembly ERS822449, contig 143500514_S15_L001_R1_001_(paired)_trimmed_(paired)_contig_64, whole genome shotgun sequence	2710	Klebsiella pneumoniae
FBSI01000017.1	GCA_001511375.1_ERS822463_genomic.fna.gz	7090	7950	blaSHV-11_2	1-861/861	#N/A	0/0	100	100	resfinder	HM751098	Alternate name; SHV-1-2a	0.996483	0.00351651	Chromosome	FBSI01000017.1 Klebsiella pneumoniae genome assembly ERS822463, contig 143500540_S15_L001_R1_001_(paired)_trimmed_(paired)_contig_17, whole genome shotgun sequence	157491	Klebsiella pneumoniae
FBSI01000023.1	GCA_001511375.1_ERS822463_genomic.fna.gz	30667	31842	oqxA_1	1-1176/1176	#N/A	0/0	100	100	resfinder	EU370913	oqxA_1	0.997322	0.00267764	Chromosome	FBSI01000023.1 Klebsiella pneumoniae genome assembly ERS822463, contig 143500540_S15_L001_R1_001_(paired)_trimmed_(paired)_contig_23, whole genome shotgun sequence	491507	Klebsiella pneumoniae
FBSI01000023.1	GCA_001511375.1_ERS822463_genomic.fna.gz	31866	35018	oqxB_1	1-3153/3153	#N/A	0/0	100	100	resfinder	EU370913	oqxB_1	0.997322	0.00267764	Chromosome	FBSI01000023.1 Klebsiella pneumoniae genome assembly ERS822463, contig 143500540_S15_L001_R1_001_(paired)_trimmed_(paired)_contig_23, whole genome shotgun sequence	491507	Klebsiella pneumoniae
FBSI01000057.1	GCA_001511375.1_ERS822463_genomic.fna.gz	50021	50440	fosA6_1	1-420/433	#N/A	0/0	97	98.81	resfinder	KU254579	fosA6_1	0.998334	0.00166618	Chromosome	FBSI01000057.1 Klebsiella pneumoniae genome assembly ERS822463, contig 143500540_S15_L001_R1_001_(paired)_trimmed_(paired)_contig_57, whole genome shotgun sequence	64611	Klebsiella pneumoniae
FKKF01000001.1	GCA_900079675.1_KPHVMX_PRJEB13452_wgs.embl.gz_genomic.fna.gz	14232	14651	fosA_5	1-420/420	#N/A	0/0	100	97.86	resfinder	AFBO01000747	fosA_5	0.999483	0.00051724	Chromosome	FKKF01000001.1 Klebsiella pneumoniae isolate 10271 genome assembly, contig: KPHVMX_Contig_1, whole genome shotgun sequence	356720	Klebsiella pneumoniae
FKKF01000003.1	GCA_900079675.1_KPHVMX_PRJEB13452_wgs.embl.gz_genomic.fna.gz	81558	82418	blaSHV-1_16	1-861/861	#N/A	0/0	100	100	resfinder	FJ668800	blaSHV-1_16	0.997987	0.00201251	Chromosome	FKKF01000003.1 Klebsiella pneumoniae isolate 10271 genome assembly, contig: KPHVMX_Contig_11, whole genome shotgun sequence	380874	Klebsiella pneumoniae
FKKF01000020.1	GCA_900079675.1_KPHVMX_PRJEB13452_wgs.embl.gz_genomic.fna.gz	30735	31910	oqxA_1	1-1176/1176	#N/A	0/0	100	99.41	resfinder	EU370913	oqxA_1	0.998292	0.00170772	Chromosome	FKKF01000020.1 Klebsiella pneumoniae isolate 10271 genome assembly, contig: KPHVMX_Contig_27, whole genome shotgun sequence	111149	Klebsiella pneumoniae
FKKF01000020.1	GCA_900079675.1_KPHVMX_PRJEB13452_wgs.embl.gz_genomic.fna.gz	31934	35086	oqxB_1	1-3153/3153	#N/A	0/0	100	98.73	resfinder	EU370913	oqxB_1	0.998292	0.00170772	Chromosome	FKKF01000020.1 Klebsiella pneumoniae isolate 10271 genome assembly, contig: KPHVMX_Contig_27, whole genome shotgun sequence	111149	Klebsiella pneumoniae
FLLB01000001.1	GCA_900087895.1_KPMX200_PRJEB13450_wgs.embl.gz_genomic.fna.gz	14230	14645	fosA5_1	1-416/420	#N/A	0/0	99.05	95.19	resfinder	EU195449	fosA5_1	0.999588	0.000411735	Chromosome	FLLB01000001.1 Klebsiella pneumoniae strain KpMx1 genome assembly, contig: KPMX200_Contig_1, whole genome shotgun sequence	273745	Klebsiella pneumoniae
FLLB01000005.1	GCA_900087895.1_KPMX200_PRJEB13450_wgs.embl.gz_genomic.fna.gz	40354	41529	oqxA_1	1-1176/1176	#N/A	0/0	100	99.15	resfinder	EU370913	oqxA_1	0.997943	0.00205722	Chromosome	FLLB01000005.1 Klebsiella pneumoniae strain KpMx1 genome assembly, contig: KPMX200_Contig_13, whole genome shotgun sequence	425909	Klebsiella pneumoniae
FLLB01000005.1	GCA_900087895.1_KPMX200_PRJEB13450_wgs.embl.gz_genomic.fna.gz	41553	44705	oqxB_1	1-3153/3153	#N/A	0/0	100	98.89	resfinder	EU370913	oqxB_1	0.997943	0.00205722	Chromosome	FLLB01000005.1 Klebsiella pneumoniae strain KpMx1 genome assembly, contig: KPMX200_Contig_13, whole genome shotgun sequence	425909	Klebsiella pneumoniae
FLLB01000048.1	GCA_900087895.1_KPMX200_PRJEB13450_wgs.embl.gz_genomic.fna.gz	427719	428579	blaSHV-11_1	1-861/861	#N/A	0/0	100	99.88	resfinder	AY528717	Alternate name; SHV-1-2a	0.997829	0.00217103	Chromosome	FLLB01000048.1 Klebsiella pneumoniae strain KpMx1 genome assembly, contig: KPMX200_Contig_7, whole genome shotgun sequence	1387680	Klebsiella pneumoniae
FLVV01000001.1	GCA_900093205.1_18090_8_68_genomic.fna.gz	521134	521994	blaSHV-1_9	1-861/861	#N/A	0/0	100	100	resfinder	HM751102	blaSHV-1_9	0.997108	0.00289151	Chromosome	FLVV01000001.1 Klebsiella pneumoniae strain PB525 genome assembly, contig: ERS839017SCcontig000001, whole genome shotgun sequence	2063061	Klebsiella pneumoniae
FLVV01000003.1	GCA_900093205.1_18090_8_68_genomic.fna.gz	676504	679656	oqxB_1	1-3153/3153	#N/A	0/0	100	98.89	resfinder	EU370913	oqxB_1	0.999527	0.000473204	Chromosome	FLVV01000003.1 Klebsiella pneumoniae strain PB525 genome assembly, contig: ERS839017SCcontig000003, whole genome shotgun sequence	721223	Klebsiella pneumoniae
FLVV01000003.1	GCA_900093205.1_18090_8_68_genomic.fna.gz	679680	680855	oqxA_1	1-1176/1176	#N/A	0/0	100	99.15	resfinder	EU370913	oqxA_1	0.999527	0.000473204	Chromosome	FLVV01000003.1 Klebsiella pneumoniae strain PB525 genome assembly, contig: ERS839017SCcontig000003, whole genome shotgun sequence	721223	Klebsiella pneumoniae
FLVV01000005.1	GCA_900093205.1_18090_8_68_genomic.fna.gz	14081	14496	fosA5_1	1-416/420	#N/A	0/0	99.05	95.19	resfinder	EU195449	fosA5_1	0.999565	0.000434667	Chromosome	FLVV01000005.1 Klebsiella pneumoniae strain PB525 genome assembly, contig: ERS839017SCcontig000005, whole genome shotgun sequence	369832	Klebsiella pneumoniae
FLVZ01000002.1	GCA_900093075.1_18090_8_60_genomic.fna.gz	753705	756857	oqxB_1	1-3153/3153	#N/A	0/0	100	99.3	resfinder	EU370913	oqxB_1	0.999533	0.000467388	Chromosome	FLVZ01000002.1 Klebsiella pneumoniae strain PB473 genome assembly, contig: ERS839001SCcontig000002, whole genome shotgun sequence	797300	Klebsiella pneumoniae
FLVZ01000002.1	GCA_900093075.1_18090_8_60_genomic.fna.gz	756881	758056	oqxA_1	1-1176/1176	#N/A	0/0	100	99.41	resfinder	EU370913	oqxA_1	0.999533	0.000467388	Chromosome	FLVZ01000002.1 Klebsiella pneumoniae strain PB473 genome assembly, contig: ERS839001SCcontig000002, whole genome shotgun sequence	797300	Klebsiella pneumoniae
FLVZ01000006.1	GCA_900093075.1_18090_8_60_genomic.fna.gz	14049	14468	fosA6_1	1-420/433	#N/A	0/0	97	98.09	resfinder	KU254579	fosA6_1	0.999452	0.000548246	Chromosome	FLVZ01000006.1 Klebsiella pneumoniae strain PB473 genome assembly, contig: ERS839001SCcontig000006, whole genome shotgun sequence	361717	Klebsiella pneumoniae
FLVZ01000008.1	GCA_900093075.1_18090_8_60_genomic.fna.gz	73023	73883	blaSHV-108_1	1-861/861	#N/A	0/0	100	99.88	resfinder	AM922309	blaSHV-108_1	0.998172	0.00182782	Chromosome	FLVZ01000008.1 Klebsiella pneumoniae strain PB473 genome assembly, contig: ERS839001SCcontig000008, whole genome shotgun sequence	184435	Klebsiella pneumoniae
FLWB01000002.1	GCA_900093115.1_18090_8_61_genomic.fna.gz	365089	366264	oqxA_1	1-1176/1176	#N/A	0/0	100	99.49	resfinder	EU370913	oqxA_1	0.997455	0.00254523	Chromosome	FLWB01000002.1 Klebsiella pneumoniae strain PB484 genome assembly, contig: ERS839003SCcontig000002, whole genome shotgun sequence	695859	Klebsiella pneumoniae
FLWB01000002.1	GCA_900093115.1_18090_8_61_genomic.fna.gz	366288	369440	oqxB_1	1-3153/3153	#N/A	0/0	100	99.3	resfinder	EU370913	oqxB_1	0.997455	0.00254523	Chromosome	FLWB01000002.1 Klebsiella pneumoniae strain PB484 genome assembly, contig: ERS839003SCcontig000002, whole genome shotgun sequence	695859	Klebsiella pneumoniae
FLWB01000006.1	GCA_900093115.1_18090_8_61_genomic.fna.gz	334467	334886	fosA_6	1-420/420	#N/A	0/0	100	96.91	resfinder	ACZD01000244	fosA_6	0.996365	0.00363489	Chromosome	FLWB01000006.1 Klebsiella pneumoniae strain PB484 genome assembly, contig: ERS839003SCcontig000006, whole genome shotgun sequence	348983	Klebsiella pneumoniae
FLWB01000010.1	GCA_900093115.1_18090_8_61_genomic.fna.gz	17222	18082	blaSHV-11_11	1-861/861	#N/A	0/0	100	100	resfinder	GU064392	Alternate name; SHV-1-2a	0.99728	0.00271983	Chromosome	FLWB01000010.1 Klebsiella pneumoniae strain PB484 genome assembly, contig: ERS839003SCcontig000010, whole genome shotgun sequence	185456	Klebsiella pneumoniae
FLWT01000001.1	GCA_900093225.1_18090_8_56_genomic.fna.gz	1306914	1307774	blaSHV-1_9	1-861/861	#N/A	0/0	100	100	resfinder	HM751102	blaSHV-1_9	0.998788	0.00121168	Chromosome	FLWT01000001.1 Klebsiella pneumoniae strain PB388 genome assembly, contig: ERS838988SCcontig000001, whole genome shotgun sequence	1828918	Klebsiella pneumoniae
FLWT01000002.1	GCA_900093225.1_18090_8_56_genomic.fna.gz	40375	41550	oqxA_1	1-1176/1176	#N/A	0/0	100	99.15	resfinder	EU370913	oqxA_1	0.997917	0.0020833	Chromosome	FLWT01000002.1 Klebsiella pneumoniae strain PB388 genome assembly, contig: ERS838988SCcontig000002, whole genome shotgun sequence	1569491	Klebsiella pneumoniae
FLWT01000002.1	GCA_900093225.1_18090_8_56_genomic.fna.gz	41574	44726	oqxB_1	1-3153/3153	#N/A	0/0	100	98.89	resfinder	EU370913	oqxB_1	0.997917	0.0020833	Chromosome	FLWT01000002.1 Klebsiella pneumoniae strain PB388 genome assembly, contig: ERS838988SCcontig000002, whole genome shotgun sequence	1569491	Klebsiella pneumoniae
FLWT01000004.1	GCA_900093225.1_18090_8_56_genomic.fna.gz	355338	355753	fosA5_1	1-416/420	#N/A	0/0	99.05	95.19	resfinder	EU195449	fosA5_1	0.997069	0.00293147	Chromosome	FLWT01000004.1 Klebsiella pneumoniae strain PB388 genome assembly, contig: ERS838988SCcontig000004, whole genome shotgun sequence	369833	Klebsiella pneumoniae
FUKK01000067.1	GCA_900091645.1_KP-BJ-STC-a_assembly_genomic.fna.gz	65895	66755	blaSHV-11_2	1-861/861	#N/A	0/0	100	100	resfinder	HM751098	Alternate name; SHV-1-2a	0.997851	0.0021488	Chromosome	FUKK01000067.1 Klebsiella pneumoniae strain BJ-STC-a genome assembly, contig: STCa_contig_47, whole genome shotgun sequence	188585	Klebsiella pneumoniae
FUKK01000074.1	GCA_900091645.1_KP-BJ-STC-a_assembly_genomic.fna.gz	30660	31835	oqxA_1	1-1176/1176	#N/A	0/0	100	100	resfinder	EU370913	oqxA_1	0.998208	0.00179227	Chromosome	FUKK01000074.1 Klebsiella pneumoniae strain BJ-STC-a genome assembly, contig: STCa_contig_33, whole genome shotgun sequence	242275	Klebsiella pneumoniae
FUKK01000074.1	GCA_900091645.1_KP-BJ-STC-a_assembly_genomic.fna.gz	31859	35011	oqxB_1	1-3153/3153	#N/A	0/0	100	100	resfinder	EU370913	oqxB_1	0.998208	0.00179227	Chromosome	FUKK01000074.1 Klebsiella pneumoniae strain BJ-STC-a genome assembly, contig: STCa_contig_33, whole genome shotgun sequence	242275	Klebsiella pneumoniae
FUKK01000102.1	GCA_900091645.1_KP-BJ-STC-a_assembly_genomic.fna.gz	14168	14587	fosA6_1	1-420/433	#N/A	0/0	97	98.81	resfinder	KU254579	fosA6_1	0.999509	0.000491175	Chromosome	FUKK01000102.1 Klebsiella pneumoniae strain BJ-STC-a genome assembly, contig: STCa_contig_21, whole genome shotgun sequence	270437	Klebsiella pneumoniae
FUKL01000018.1	GCA_900091665.1_KP-BJ-STC-b_assembly_genomic.fna.gz	27869	28729	blaSHV-11_2	1-861/861	#N/A	0/0	100	100	resfinder	HM751098	Alternate name; SHV-1-2a	0.998848	0.001152	Chromosome	FUKL01000018.1 Klebsiella pneumoniae strain BJ-STC-b genome assembly, contig: STCb_contig_16, whole genome shotgun sequence	73631	Klebsiella pneumoniae
FUKL01000071.1	GCA_900091665.1_KP-BJ-STC-b_assembly_genomic.fna.gz	13932	14351	fosA6_1	1-420/433	#N/A	0/0	97	98.81	resfinder	KU254579	fosA6_1	0.999513	0.00048713	Chromosome	FUKL01000071.1 Klebsiella pneumoniae strain BJ-STC-b genome assembly, contig: STCb_contig_4_, whole genome shotgun sequence	269963	Klebsiella pneumoniae
FUKL01000105.1	GCA_900091665.1_KP-BJ-STC-b_assembly_genomic.fna.gz	30709	31884	oqxA_1	1-1176/1176	#N/A	0/0	100	100	resfinder	EU370913	oqxA_1	0.998116	0.00188398	Chromosome	FUKL01000105.1 Klebsiella pneumoniae strain BJ-STC-b genome assembly, contig: STCb_contig_97, whole genome shotgun sequence	89742	Klebsiella pneumoniae
FUKL01000105.1	GCA_900091665.1_KP-BJ-STC-b_assembly_genomic.fna.gz	31908	35060	oqxB_1	1-3153/3153	#N/A	0/0	100	100	resfinder	EU370913	oqxB_1	0.998116	0.00188398	Chromosome	FUKL01000105.1 Klebsiella pneumoniae strain BJ-STC-b genome assembly, contig: STCb_contig_97, whole genome shotgun sequence	89742	Klebsiella pneumoniae
FUZH01000028.1	GCA_900091635.1_KP-BJ-STC-c_assembly_genomic.fna.gz	255849	256268	fosA6_1	1-420/433	#N/A	0/0	97	98.81	resfinder	KU254579	fosA6_1	0.996444	0.00355624	Chromosome	FUZH01000028.1 Klebsiella pneumoniae strain BJ-STC-c genome assembly, contig: STCc_contig_15, whole genome shotgun sequence	270434	Klebsiella pneumoniae
FUZH01000068.1	GCA_900091635.1_KP-BJ-STC-c_assembly_genomic.fna.gz	30658	31833	oqxA_1	1-1176/1176	#N/A	0/0	100	100	resfinder	EU370913	oqxA_1	0.998212	0.00178751	Chromosome	FUZH01000068.1 Klebsiella pneumoniae strain BJ-STC-c genome assembly, contig: STCc_contig_40, whole genome shotgun sequence	67673	Klebsiella pneumoniae
FUZH01000068.1	GCA_900091635.1_KP-BJ-STC-c_assembly_genomic.fna.gz	31857	35009	oqxB_1	1-3153/3153	#N/A	0/0	100	100	resfinder	EU370913	oqxB_1	0.998212	0.00178751	Chromosome	FUZH01000068.1 Klebsiella pneumoniae strain BJ-STC-c genome assembly, contig: STCc_contig_40, whole genome shotgun sequence	67673	Klebsiella pneumoniae
FUZH01000074.1	GCA_900091635.1_KP-BJ-STC-c_assembly_genomic.fna.gz	121829	122689	blaSHV-11_2	1-861/861	#N/A	0/0	100	100	resfinder	HM751098	Alternate name; SHV-1-2a	0.997026	0.00297437	Chromosome	FUZH01000074.1 Klebsiella pneumoniae strain BJ-STC-c genome assembly, contig: STCc_contig_8, whole genome shotgun sequence	331696	Klebsiella pneumoniae
FWIV01000001.1	GCA_900172635.1_18090_4_64_genomic.fna.gz	1429379	1430239	blaOKP-B-8_1	1-861/861	#N/A	0/0	100	99.88	resfinder	AM051157	blaOKP-B-8_1	0.998709	0.00129091	Chromosome	FWIV01000001.1 Klebsiella pneumoniae strain VRCO0079 genome assembly, contig: ERS838724SCcontig000001, whole genome shotgun sequence	2971234	Klebsiella pneumoniae
FWIV01000002.1	GCA_900172635.1_18090_4_64_genomic.fna.gz	41365	44517	oqxB_1	1-3153/3153	#N/A	0/0	100	95.47	resfinder	EU370913	oqxB_1	0.996052	0.00394794	Chromosome	FWIV01000002.1 Klebsiella pneumoniae strain VRCO0079 genome assembly, contig: ERS838724SCcontig000002, whole genome shotgun sequence	803679	Klebsiella pneumoniae
FWNI01000001.1	GCA_900173825.1_20925_2_128_genomic.fna.gz	65606	66781	oqxA_1	1-1176/1176	#N/A	0/0	100	99.92	resfinder	EU370913	oqxA_1	0.997365	0.00263472	Chromosome	FWNI01000001.1 Klebsiella pneumoniae strain VRCO0448 genome assembly, contig: ERS1274106SCcontig000001, whole genome shotgun sequence	757761	Klebsiella pneumoniae
FWNI01000001.1	GCA_900173825.1_20925_2_128_genomic.fna.gz	66805	69957	oqxB_1	1-3153/3153	#N/A	0/0	100	99.08	resfinder	EU370913	oqxB_1	0.997365	0.00263472	Chromosome	FWNI01000001.1 Klebsiella pneumoniae strain VRCO0448 genome assembly, contig: ERS1274106SCcontig000001, whole genome shotgun sequence	757761	Klebsiella pneumoniae
FWNI01000002.1	GCA_900173825.1_20925_2_128_genomic.fna.gz	207885	208745	blaSHV-11_6	1-861/861	#N/A	0/0	100	99.88	resfinder	GQ407130	Alternate name; SHV-1-2a	0.997997	0.00200324	Chromosome	FWNI01000002.1 Klebsiella pneumoniae strain VRCO0448 genome assembly, contig: ERS1274106SCcontig000002, whole genome shotgun sequence	727154	Klebsiella pneumoniae
FWNI01000006.1	GCA_900173825.1_20925_2_128_genomic.fna.gz	14154	14573	fosA6_1	1-420/433	#N/A	0/0	97	99.76	resfinder	KU254579	fosA6_1	0.999451	0.000549458	Chromosome	FWNI01000006.1 Klebsiella pneumoniae strain VRCO0448 genome assembly, contig: ERS1274106SCcontig000006, whole genome shotgun sequence	362155	Klebsiella pneumoniae
FWPK01000002.1	GCA_900174435.1_Acinetobacter_baumannii_genomic.fna.gz	108695	109555	blaSHV-33_1	1-861/861	#N/A	0/0	100	99.88	resfinder	AY037779	blaSHV-33_1	0.996696	0.00330391	Chromosome	FWPK01000002.1 Klebsiella pneumoniae strain KP5M genome assembly, contig: gnlProkkacontig000002, whole genome shotgun sequence	392327	Klebsiella pneumoniae
FWPK01000008.1	GCA_900174435.1_Acinetobacter_baumannii_genomic.fna.gz	238897	239316	fosA6_1	1-420/433	#N/A	0/0	97	98.33	resfinder	KU254579	fosA6_1	0.996305	0.00369485	Chromosome	FWPK01000008.1 Klebsiella pneumoniae strain KP5M genome assembly, contig: gnlProkkacontig000008, whole genome shotgun sequence	254918	Klebsiella pneumoniae
FWPK01000012.1	GCA_900174435.1_Acinetobacter_baumannii_genomic.fna.gz	66486	67661	oqxA_1	1-1176/1176	#N/A	0/0	100	99.23	resfinder	EU370913	oqxA_1	0.997153	0.00284666	Chromosome	FWPK01000012.1 Klebsiella pneumoniae strain KP5M genome assembly, contig: gnlProkkacontig000012, whole genome shotgun sequence	285347	Klebsiella pneumoniae
FWPK01000012.1	GCA_900174435.1_Acinetobacter_baumannii_genomic.fna.gz	67685	70837	oqxB_1	1-3153/3153	#N/A	0/0	100	98.95	resfinder	EU370913	oqxB_1	0.997153	0.00284666	Chromosome	FWPK01000012.1 Klebsiella pneumoniae strain KP5M genome assembly, contig: gnlProkkacontig000012, whole genome shotgun sequence	285347	Klebsiella pneumoniae
FWYI01000006.1	GCA_900176585.1_KP4898_genomic.fna.gz	194925	195337	fosA_6	1-413/420	#N/A	0/0	98.33	97.58	resfinder	ACZD01000244	fosA_6	0.997883	0.00211685	Chromosome	FWYI01000006.1 Klebsiella pneumoniae isolate KP4898 genome assembly, contig: KP4898_6, whole genome shotgun sequence	209391	Klebsiella pneumoniae
FWYI01000032.1	GCA_900176585.1_KP4898_genomic.fna.gz	22818	25970	oqxB_1	1-3153/3153	#N/A	0/0	100	99.14	resfinder	EU370913	oqxB_1	0.998866	0.00113419	Chromosome	FWYI01000032.1 Klebsiella pneumoniae isolate KP4898 genome assembly, contig: KP4898_32, whole genome shotgun sequence	57905	Klebsiella pneumoniae
FWYI01000032.1	GCA_900176585.1_KP4898_genomic.fna.gz	25994	27169	oqxA_1	1-1176/1176	#N/A	0/0	100	99.41	resfinder	EU370913	oqxA_1	0.998866	0.00113419	Chromosome	FWYI01000032.1 Klebsiella pneumoniae isolate KP4898 genome assembly, contig: KP4898_32, whole genome shotgun sequence	57905	Klebsiella pneumoniae
FWYP01000001.1	GCA_900176825.1_KP04M_genomic.fna.gz	28464	29639	oqxA_1	1-1176/1176	#N/A	0/0	100	98.98	resfinder	EU370913	oqxA_1	0.997794	0.00220599	Chromosome	FWYP01000001.1 Klebsiella pneumoniae strain Kp04_M genome assembly, contig: gnlProkkacontig000001, whole genome shotgun sequence	375665	Klebsiella pneumoniae
FWYP01000001.1	GCA_900176825.1_KP04M_genomic.fna.gz	29663	32815	oqxB_1	1-3153/3153	#N/A	0/0	100	99.27	resfinder	EU370913	oqxB_1	0.997794	0.00220599	Chromosome	FWYP01000001.1 Klebsiella pneumoniae strain Kp04_M genome assembly, contig: gnlProkkacontig000001, whole genome shotgun sequence	375665	Klebsiella pneumoniae
FWYP01000012.1	GCA_900176825.1_KP04M_genomic.fna.gz	138257	138668	fosA_3	1-412/420	#N/A	0/0	98.1	100	resfinder	ACWO01000079	fosA_3	0.998058	0.00194191	Chromosome	FWYP01000012.1 Klebsiella pneumoniae strain Kp04_M genome assembly, contig: gnlProkkacontig000012, whole genome shotgun sequence	152985	Klebsiella pneumoniae
FWYP01000028.1	GCA_900176825.1_KP04M_genomic.fna.gz	9350	10210	blaSHV-11_9	1-861/861	#N/A	0/0	100	99.42	resfinder	FJ483937	Alternate name; SHV-1-2a	0.996579	0.00342095	Chromosome	FWYP01000028.1 Klebsiella pneumoniae strain Kp04_M genome assembly, contig: gnlProkkacontig000028, whole genome shotgun sequence	68764	Klebsiella pneumoniae
FWYR01000002.1	GCA_900176905.1_KP03M_genomic.fna.gz	60492	61667	oqxA_1	1-1176/1176	#N/A	0/0	100	99.15	resfinder	EU370913	oqxA_1	0.997581	0.00241865	Chromosome	FWYR01000002.1 Klebsiella pneumoniae isolate KP03M genome assembly, contig: gnlProkkacontig000002, whole genome shotgun sequence	405768	Klebsiella pneumoniae
FWYR01000002.1	GCA_900176905.1_KP03M_genomic.fna.gz	61691	64843	oqxB_1	1-3153/3153	#N/A	0/0	100	99.02	resfinder	EU370913	oqxB_1	0.997581	0.00241865	Chromosome	FWYR01000002.1 Klebsiella pneumoniae isolate KP03M genome assembly, contig: gnlProkkacontig000002, whole genome shotgun sequence	405768	Klebsiella pneumoniae
FWYR01000005.1	GCA_900176905.1_KP03M_genomic.fna.gz	238545	238964	fosA6_1	1-420/433	#N/A	0/0	97	99.76	resfinder	KU254579	fosA6_1	0.996156	0.00384356	Chromosome	FWYR01000005.1 Klebsiella pneumoniae isolate KP03M genome assembly, contig: gnlProkkacontig000005, whole genome shotgun sequence	253500	Klebsiella pneumoniae
FWYR01000011.1	GCA_900176905.1_KP03M_genomic.fna.gz	48257	49117	blaSHV-101_1	1-861/861	#N/A	0/0	100	99.88	resfinder	EU155018	blaSHV-101_1	0.99817	0.00183021	Chromosome	FWYR01000011.1 Klebsiella pneumoniae isolate KP03M genome assembly, contig: gnlProkkacontig000011, whole genome shotgun sequence	157499	Klebsiella pneumoniae
FWYS01000006.1	GCA_900176855.1_KP02M_genomic.fna.gz	217382	218242	blaSHV-11_4	1-861/861	#N/A	0/0	100	100	resfinder	EF035558	Alternate name; SHV-1-2a	0.99903	0.000970218	Chromosome	FWYS01000006.1 Klebsiella pneumoniae strain Kp02_M genome assembly, contig: gnlProkkacontig000006, whole genome shotgun sequence	257340	Klebsiella pneumoniae
FWYS01000008.1	GCA_900176855.1_KP02M_genomic.fna.gz	193272	193691	fosA_3	1-420/420	#N/A	0/0	100	100	resfinder	ACWO01000079	fosA_3	0.997938	0.00206166	Chromosome	FWYS01000008.1 Klebsiella pneumoniae strain Kp02_M genome assembly, contig: gnlProkkacontig000008, whole genome shotgun sequence	207845	Klebsiella pneumoniae
FWYS01000011.1	GCA_900176855.1_KP02M_genomic.fna.gz	124276	127428	oqxB_1	1-3153/3153	#N/A	0/0	100	99.05	resfinder	EU370913	oqxB_1	0.998959	0.00104126	Chromosome	FWYS01000011.1 Klebsiella pneumoniae strain Kp02_M genome assembly, contig: gnlProkkacontig000011, whole genome shotgun sequence	169300	Klebsiella pneumoniae
FWYS01000011.1	GCA_900176855.1_KP02M_genomic.fna.gz	127452	128627	oqxA_1	1-1176/1176	#N/A	0/0	100	98.89	resfinder	EU370913	oqxA_1	0.998959	0.00104126	Chromosome	FWYS01000011.1 Klebsiella pneumoniae strain Kp02_M genome assembly, contig: gnlProkkacontig000011, whole genome shotgun sequence	169300	Klebsiella pneumoniae
FWZI01000003.1	GCA_900177035.1_KP06M_genomic.fna.gz	282773	283633	blaSHV-33_1	1-861/861	#N/A	0/0	100	99.88	resfinder	AY037779	blaSHV-33_1	0.998737	0.00126324	Chromosome	FWZI01000003.1 Klebsiella pneumoniae strain KP06M genome assembly, contig: gnlProkkacontig000003, whole genome shotgun sequence	392328	Klebsiella pneumoniae
FWZI01000006.1	GCA_900177035.1_KP06M_genomic.fna.gz	15604	16023	fosA6_1	1-420/433	#N/A	0/0	97	98.33	resfinder	KU254579	fosA6_1	0.999498	0.000502091	Chromosome	FWZI01000006.1 Klebsiella pneumoniae strain KP06M genome assembly, contig: gnlProkkacontig000006, whole genome shotgun sequence	350427	Klebsiella pneumoniae
FWZI01000008.1	GCA_900177035.1_KP06M_genomic.fna.gz	66487	67662	oqxA_1	1-1176/1176	#N/A	0/0	100	99.23	resfinder	EU370913	oqxA_1	0.997159	0.00284145	Chromosome	FWZI01000008.1 Klebsiella pneumoniae strain KP06M genome assembly, contig: gnlProkkacontig000008, whole genome shotgun sequence	285494	Klebsiella pneumoniae
FWZI01000008.1	GCA_900177035.1_KP06M_genomic.fna.gz	67686	70838	oqxB_1	1-3153/3153	#N/A	0/0	100	98.95	resfinder	EU370913	oqxB_1	0.997159	0.00284145	Chromosome	FWZI01000008.1 Klebsiella pneumoniae strain KP06M genome assembly, contig: gnlProkkacontig000008, whole genome shotgun sequence	285494	Klebsiella pneumoniae
JGYH01000042.1	GCA_000710075.1_KlePne1.0_genomic.fna.gz	34597	35016	fosA6_1	1-420/433	#N/A	0/0	97	99.52	resfinder	KU254579	fosA6_1	0.998907	0.0010932	Chromosome	JGYH01000042.1 Klebsiella pneumoniae strain 5422 contig_42, whole genome shotgun sequence	49129	Klebsiella pneumoniae
JGYH01000061.1	GCA_000710075.1_KlePne1.0_genomic.fna.gz	46329	49481	oqxB_1	1-3153/3153	#N/A	0/0	100	100	resfinder	EU370913	oqxB_1	0.994385	0.00561468	Chromosome	JGYH01000061.1 Klebsiella pneumoniae strain 5422 contig_61, whole genome shotgun sequence	103884	Klebsiella pneumoniae
JGYH01000061.1	GCA_000710075.1_KlePne1.0_genomic.fna.gz	45130	46305	oqxA_1	1-1176/1176	#N/A	0/0	100	100	resfinder	EU370913	oqxA_1	0.994385	0.00561468	Chromosome	JGYH01000061.1 Klebsiella pneumoniae strain 5422 contig_61, whole genome shotgun sequence	103884	Klebsiella pneumoniae
JNFE01000005.1	GCA_000710095.1_ASM71009v1_genomic.fna.gz	341268	341687	fosA_3	1-420/420	#N/A	0/0	100	99.29	resfinder	ACWO01000079	fosA_3	0.99634	0.00365965	Chromosome	JNFE01000005.1 Klebsiella pneumoniae strain Top52 #1721 s2_R1-denovo_c5, whole genome shotgun sequence	355673	Klebsiella pneumoniae
JNFE01000007.1	GCA_000710095.1_ASM71009v1_genomic.fna.gz	76533	79685	oqxB_1	1-3153/3153	#N/A	0/0	100	99.27	resfinder	EU370913	oqxB_1	0.997557	0.00244304	Chromosome	JNFE01000007.1 Klebsiella pneumoniae strain Top52 #1721 s2_R1-denovo_c7, whole genome shotgun sequence	475827	Klebsiella pneumoniae
JNFE01000007.1	GCA_000710095.1_ASM71009v1_genomic.fna.gz	75334	76509	oqxA_1	1-1176/1176	#N/A	0/0	100	100	resfinder	EU370913	oqxA_1	0.997557	0.00244304	Chromosome	JNFE01000007.1 Klebsiella pneumoniae strain Top52 #1721 s2_R1-denovo_c7, whole genome shotgun sequence	475827	Klebsiella pneumoniae
JNFE01000011.1	GCA_000710095.1_ASM71009v1_genomic.fna.gz	383191	384051	blaSHV-1_11	1-861/861	#N/A	0/0	100	100	resfinder	EF035565	blaSHV-1_11	0.998444	0.00155591	Chromosome	JNFE01000011.1 Klebsiella pneumoniae strain Top52 #1721 s2_R1-denovo_c11, whole genome shotgun sequence	412388	Klebsiella pneumoniae
JNHB01000001.1	GCA_000722485.1_ASM72248v1_genomic.fna.gz	227261	228121	blaSHV-11_2	1-861/861	#N/A	0/0	100	100	resfinder	HM751098	Alternate name; SHV-1-2a	0.998503	0.0014971	Chromosome	JNHB01000001.1 Klebsiella pneumoniae strain KP_ST11_OXA48 contig00001, whole genome shotgun sequence	356084	Klebsiella pneumoniae
JNHB01000007.1	GCA_000722485.1_ASM72248v1_genomic.fna.gz	787	1206	fosA6_1	1-420/433	#N/A	0/0	97	98.81	resfinder	KU254579	fosA6_1	0.999491	0.000509161	Chromosome	JNHB01000007.1 Klebsiella pneumoniae strain KP_ST11_OXA48 contig00007, whole genome shotgun sequence	257034	Klebsiella pneumoniae
JNHB01000022.1	GCA_000722485.1_ASM72248v1_genomic.fna.gz	54522	57674	oqxB_1	1-3153/3153	#N/A	0/0	100	98.86	resfinder	EU370913	oqxB_1	0.999058	0.000942235	Chromosome	JNHB01000022.1 Klebsiella pneumoniae strain KP_ST11_OXA48 contig00022, whole genome shotgun sequence	89503	Klebsiella pneumoniae
JNHB01000022.1	GCA_000722485.1_ASM72248v1_genomic.fna.gz	57698	58873	oqxA_1	1-1176/1176	#N/A	0/0	100	99.23	resfinder	EU370913	oqxA_1	0.999058	0.000942235	Chromosome	JNHB01000022.1 Klebsiella pneumoniae strain KP_ST11_OXA48 contig00022, whole genome shotgun sequence	89503	Klebsiella pneumoniae
JPIQ01000001.1	GCA_000735285.1_ASM73528v1_genomic.fna.gz	28378	29238	blaSHV-1_11	1-861/861	#N/A	0/0	100	100	resfinder	EF035565	blaSHV-1_11	0.997327	0.00267268	Chromosome	JPIQ01000001.1 Klebsiella pneumoniae strain IA565 s1_R1-denovo_c1, whole genome shotgun sequence	445257	Klebsiella pneumoniae
JPIQ01000004.1	GCA_000735285.1_ASM73528v1_genomic.fna.gz	338511	339686	oqxA_1	1-1176/1176	#N/A	0/0	100	99.92	resfinder	EU370913	oqxA_1	0.999572	0.000428416	Chromosome	JPIQ01000004.1 Klebsiella pneumoniae strain IA565 s1_R1-denovo_c4, whole genome shotgun sequence	350986	Klebsiella pneumoniae
JPIQ01000004.1	GCA_000735285.1_ASM73528v1_genomic.fna.gz	335335	338487	oqxB_1	1-3153/3153	#N/A	0/0	100	99.21	resfinder	EU370913	oqxB_1	0.999572	0.000428416	Chromosome	JPIQ01000004.1 Klebsiella pneumoniae strain IA565 s1_R1-denovo_c4, whole genome shotgun sequence	350986	Klebsiella pneumoniae
JPIQ01000005.1	GCA_000735285.1_ASM73528v1_genomic.fna.gz	14074	14493	fosA_3	1-420/420	#N/A	0/0	100	99.29	resfinder	ACWO01000079	fosA_3	0.999492	0.000507959	Chromosome	JPIQ01000005.1 Klebsiella pneumoniae strain IA565 s1_R1-denovo_c5, whole genome shotgun sequence	355779	Klebsiella pneumoniae
JQCW01000016.1	GCA_000956395.1_CDPH_3020-4_genomic.fna.gz	144517	144929	fosA_5	1-413/420	#N/A	0/0	98.33	98.79	resfinder	AFBO01000747	fosA_5	0.997301	0.00269868	Chromosome	JQCW01000016.1 Klebsiella pneumoniae strain CDPH3020 JT12_contig000016, whole genome shotgun sequence	158942	Klebsiella pneumoniae
JQCW01000017.1	GCA_000956395.1_CDPH_3020-4_genomic.fna.gz	113967	114827	blaSHV-11_15	1-861/861	#N/A	0/0	100	99.88	resfinder	DQ219473	Alternate name; SHV-1-2a	0.99674	0.00325992	Chromosome	JQCW01000017.1 Klebsiella pneumoniae strain CDPH3020 JT12_contig000017, whole genome shotgun sequence	142763	Klebsiella pneumoniae
JQCW01000021.1	GCA_000956395.1_CDPH_3020-4_genomic.fna.gz	30708	31883	oqxA_1	1-1176/1176	#N/A	0/0	100	99.49	resfinder	EU370913	oqxA_1	0.997315	0.00268468	Chromosome	JQCW01000021.1 Klebsiella pneumoniae strain CDPH3020 JT12_contig000021, whole genome shotgun sequence	85514	Klebsiella pneumoniae
JQCW01000021.1	GCA_000956395.1_CDPH_3020-4_genomic.fna.gz	31907	35059	oqxB_1	1-3153/3153	#N/A	0/0	100	98.54	resfinder	EU370913	oqxB_1	0.997315	0.00268468	Chromosome	JQCW01000021.1 Klebsiella pneumoniae strain CDPH3020 JT12_contig000021, whole genome shotgun sequence	85514	Klebsiella pneumoniae
JQCX01000016.1	GCA_000956385.1_CDPH3707-4_genomic.fna.gz	113968	114828	blaSHV-11_15	1-861/861	#N/A	0/0	100	99.88	resfinder	DQ219473	Alternate name; SHV-1-2a	0.99674	0.00325961	Chromosome	JQCX01000016.1 Klebsiella pneumoniae strain CDPH3707 JT13_contig000016, whole genome shotgun sequence	142764	Klebsiella pneumoniae
JQCX01000021.1	GCA_000956385.1_CDPH3707-4_genomic.fna.gz	80977	81389	fosA_5	1-413/420	#N/A	0/0	98.33	98.79	resfinder	AFBO01000747	fosA_5	0.998225	0.00177526	Chromosome	JQCX01000021.1 Klebsiella pneumoniae strain CDPH3707 JT13_contig000021, whole genome shotgun sequence	95402	Klebsiella pneumoniae
JQCX01000024.1	GCA_000956385.1_CDPH3707-4_genomic.fna.gz	30708	31883	oqxA_1	1-1176/1176	#N/A	0/0	100	99.49	resfinder	EU370913	oqxA_1	0.997315	0.00268468	Chromosome	JQCX01000024.1 Klebsiella pneumoniae strain CDPH3707 JT13_contig000024, whole genome shotgun sequence	85514	Klebsiella pneumoniae
JQCX01000024.1	GCA_000956385.1_CDPH3707-4_genomic.fna.gz	31907	35059	oqxB_1	1-3153/3153	#N/A	0/0	100	98.54	resfinder	EU370913	oqxB_1	0.997315	0.00268468	Chromosome	JQCX01000024.1 Klebsiella pneumoniae strain CDPH3707 JT13_contig000024, whole genome shotgun sequence	85514	Klebsiella pneumoniae
JQDX01000016.1	GCA_000763935.1_CDPH3823-4_genomic.fna.gz	113968	114828	blaSHV-11_15	1-861/861	#N/A	0/0	100	99.88	resfinder	DQ219473	Alternate name; SHV-1-2a	0.99674	0.00325961	Chromosome	JQDX01000016.1 Klebsiella pneumoniae strain CDPH3823 JT14_contig000016, whole genome shotgun sequence	142764	Klebsiella pneumoniae
JQDX01000022.1	GCA_000763935.1_CDPH3823-4_genomic.fna.gz	80989	81401	fosA_5	1-413/420	#N/A	0/0	98.33	98.79	resfinder	AFBO01000747	fosA_5	0.998231	0.0017687	Chromosome	JQDX01000022.1 Klebsiella pneumoniae strain CDPH3823 JT14_contig000022, whole genome shotgun sequence	95414	Klebsiella pneumoniae
JQDX01000024.1	GCA_000763935.1_CDPH3823-4_genomic.fna.gz	31907	35059	oqxB_1	1-3153/3153	#N/A	0/0	100	98.54	resfinder	EU370913	oqxB_1	0.997315	0.00268468	Chromosome	JQDX01000024.1 Klebsiella pneumoniae strain CDPH3823 JT14_contig000024, whole genome shotgun sequence	85514	Klebsiella pneumoniae
JQDX01000024.1	GCA_000763935.1_CDPH3823-4_genomic.fna.gz	30708	31883	oqxA_1	1-1176/1176	#N/A	0/0	100	99.49	resfinder	EU370913	oqxA_1	0.997315	0.00268468	Chromosome	JQDX01000024.1 Klebsiella pneumoniae strain CDPH3823 JT14_contig000024, whole genome shotgun sequence	85514	Klebsiella pneumoniae
JQDY01000015.1	GCA_000763925.1_CDPH5262-4_genomic.fna.gz	113966	114826	blaSHV-11_15	1-861/861	#N/A	0/0	100	99.88	resfinder	DQ219473	Alternate name; SHV-1-2a	0.996728	0.00327246	Chromosome	JQDY01000015.1 Klebsiella pneumoniae strain CDPH5262 JT15_contig000015, whole genome shotgun sequence	142762	Klebsiella pneumoniae
JQDY01000022.1	GCA_000763925.1_CDPH5262-4_genomic.fna.gz	80977	81389	fosA_5	1-413/420	#N/A	0/0	98.33	98.79	resfinder	AFBO01000747	fosA_5	0.998225	0.00177526	Chromosome	JQDY01000022.1 Klebsiella pneumoniae strain CDPH5262 JT15_contig000022, whole genome shotgun sequence	95402	Klebsiella pneumoniae
JQDY01000025.1	GCA_000763925.1_CDPH5262-4_genomic.fna.gz	30708	31883	oqxA_1	1-1176/1176	#N/A	0/0	100	99.49	resfinder	EU370913	oqxA_1	0.997315	0.00268468	Chromosome	JQDY01000025.1 Klebsiella pneumoniae strain CDPH5262 JT15_contig000025, whole genome shotgun sequence	85514	Klebsiella pneumoniae
JQDY01000025.1	GCA_000763925.1_CDPH5262-4_genomic.fna.gz	31907	35059	oqxB_1	1-3153/3153	#N/A	0/0	100	98.54	resfinder	EU370913	oqxB_1	0.997315	0.00268468	Chromosome	JQDY01000025.1 Klebsiella pneumoniae strain CDPH5262 JT15_contig000025, whole genome shotgun sequence	85514	Klebsiella pneumoniae
JQGN01000005.1	GCA_000747055.1_ASM74705v1_genomic.fna.gz	135288	136148	blaSHV-11_4	1-861/861	#N/A	0/0	100	99.77	resfinder	EF035558	Alternate name; SHV-1-2a	0.997535	0.00246533	Chromosome	JQGN01000005.1 Klebsiella pneumoniae strain 325 contig000005, whole genome shotgun sequence	164170	Klebsiella pneumoniae
JQGN01000022.1	GCA_000747055.1_ASM74705v1_genomic.fna.gz	31886	35038	oqxB_1	1-3153/3153	#N/A	0/0	100	98.86	resfinder	EU370913	oqxB_1	0.997642	0.00235802	Chromosome	JQGN01000022.1 Klebsiella pneumoniae strain 325 contig000022, whole genome shotgun sequence	85253	Klebsiella pneumoniae
JQGN01000022.1	GCA_000747055.1_ASM74705v1_genomic.fna.gz	30687	31862	oqxA_1	1-1176/1176	#N/A	0/0	100	99.23	resfinder	EU370913	oqxA_1	0.997642	0.00235802	Chromosome	JQGN01000022.1 Klebsiella pneumoniae strain 325 contig000022, whole genome shotgun sequence	85253	Klebsiella pneumoniae
JQGN01000052.1	GCA_000747055.1_ASM74705v1_genomic.fna.gz	1124	1543	fosA_3	1-420/420	#N/A	0/0	100	99.76	resfinder	ACWO01000079	fosA_3	0.99915	0.000849598	Chromosome	JQGN01000052.1 Klebsiella pneumoniae strain 325 contig000052, whole genome shotgun sequence	37209	Klebsiella pneumoniae
JQSE01000014.1	GCA_000766125.1_ASM76612v1_genomic.fna.gz	14007	14426	fosA5_1	1-420/420	#N/A	0/0	100	100	resfinder	EU195449	fosA5_1	0.999371	0.000629443	Chromosome	JQSE01000014.1 Klebsiella pneumoniae strain 349 contig_14, whole genome shotgun sequence	100243	Klebsiella pneumoniae
JQSE01000016.1	GCA_000766125.1_ASM76612v1_genomic.fna.gz	31927	35079	oqxB_1	1-3153/3153	#N/A	0/0	100	99.65	resfinder	EU370913	oqxB_1	0.998036	0.00196366	Chromosome	JQSE01000016.1 Klebsiella pneumoniae strain 349 contig_16, whole genome shotgun sequence	89490	Klebsiella pneumoniae
JQSE01000016.1	GCA_000766125.1_ASM76612v1_genomic.fna.gz	30728	31903	oqxA_1	1-1176/1176	#N/A	0/0	100	99.66	resfinder	EU370913	oqxA_1	0.998036	0.00196366	Chromosome	JQSE01000016.1 Klebsiella pneumoniae strain 349 contig_16, whole genome shotgun sequence	89490	Klebsiella pneumoniae
JQSE01000030.1	GCA_000766125.1_ASM76612v1_genomic.fna.gz	22349	23209	blaSHV-11_9	1-861/861	#N/A	0/0	100	100	resfinder	FJ483937	Alternate name; SHV-1-2a	0.998147	0.00185253	Chromosome	JQSE01000030.1 Klebsiella pneumoniae strain 349 contig_30, whole genome shotgun sequence	59452	Klebsiella pneumoniae
JRTV01000011.1	GCA_000786375.2_ASM78637v2_genomic.fna.gz	1747363	1748223	blaLEN16_1	1-861/861	#N/A	0/0	100	99.77	resfinder	AY743416	blaLEN16_1	0.997451	0.00254912	Chromosome	JRTV01000011.1 Klebsiella pneumoniae strain 223/14 Contig_0, whole genome shotgun sequence	5584553	Klebsiella pneumoniae
JRTV01000011.1	GCA_000786375.2_ASM78637v2_genomic.fna.gz	3320937	3322112	oqxA_1	1-1176/1176	#N/A	0/0	100	96.43	resfinder	EU370913	oqxA_1	0.997451	0.00254912	Chromosome	JRTV01000011.1 Klebsiella pneumoniae strain 223/14 Contig_0, whole genome shotgun sequence	5584553	Klebsiella pneumoniae
JRTV01000011.1	GCA_000786375.2_ASM78637v2_genomic.fna.gz	3322136	3325288	oqxB_1	1-3153/3153	#N/A	0/0	100	97.65	resfinder	EU370913	oqxB_1	0.997451	0.00254912	Chromosome	JRTV01000011.1 Klebsiella pneumoniae strain 223/14 Contig_0, whole genome shotgun sequence	5584553	Klebsiella pneumoniae
JSER01000008.1	GCA_000805735.1_ASM80573v1_genomic.fna.gz	101044	101904	blaSHV-99_1	1-861/861	#N/A	0/0	100	99.88	resfinder	AM941845	blaSHV-99_1	0.996785	0.00321501	Chromosome	JSER01000008.1 Klebsiella pneumoniae strain CCBH13327 Contig_6_consensus_sequence, whole genome shotgun sequence	307566	Klebsiella pneumoniae
JSER01000065.1	GCA_000805735.1_ASM80573v1_genomic.fna.gz	74838	75257	fosA6_1	1-420/433	#N/A	0/0	97	98.81	resfinder	KU254579	fosA6_1	0.997864	0.00213598	Chromosome	JSER01000065.1 Klebsiella pneumoniae strain CCBH13327 Contig_24_consensus_sequence, whole genome shotgun sequence	89702	Klebsiella pneumoniae
JSER01000088.1	GCA_000805735.1_ASM80573v1_genomic.fna.gz	1815	4967	oqxB_1	1-3153/3153	#N/A	0/0	100	98.76	resfinder	EU370913	oqxB_1	0.994615	0.00538467	Chromosome	JSER01000088.1 Klebsiella pneumoniae strain CCBH13327 Contig_39_consensus_sequence, whole genome shotgun sequence	47232	Klebsiella pneumoniae
JSER01000088.1	GCA_000805735.1_ASM80573v1_genomic.fna.gz	4991	6166	oqxA_1	1-1176/1176	#N/A	0/0	100	99.49	resfinder	EU370913	oqxA_1	0.994615	0.00538467	Chromosome	JSER01000088.1 Klebsiella pneumoniae strain CCBH13327 Contig_39_consensus_sequence, whole genome shotgun sequence	47232	Klebsiella pneumoniae
JSWX01000006.1	GCA_001006575.1_ASM100657v1_genomic.fna.gz	390347	391207	blaLEN16_1	1-861/861	#N/A	0/0	100	98.37	resfinder	AY743416	blaLEN16_1	0.997342	0.00265839	Chromosome	JSWX01000006.1 Klebsiella pneumoniae strain B1 contig6, whole genome shotgun sequence	480072	Klebsiella pneumoniae
JSWX01000040.1	GCA_001006575.1_ASM100657v1_genomic.fna.gz	31828	34980	oqxB_1	1-3153/3153	#N/A	0/0	100	97.69	resfinder	EU370913	oqxB_1	0.988042	0.0119576	Chromosome	JSWX01000040.1 Klebsiella pneumoniae strain B1 contig40, whole genome shotgun sequence	39416	Klebsiella pneumoniae
JSWX01000040.1	GCA_001006575.1_ASM100657v1_genomic.fna.gz	30629	31804	oqxA_1	1-1176/1176	#N/A	0/0	100	96.26	resfinder	EU370913	oqxA_1	0.988042	0.0119576	Chromosome	JSWX01000040.1 Klebsiella pneumoniae strain B1 contig40, whole genome shotgun sequence	39416	Klebsiella pneumoniae
JSXA01000023.1	GCA_001006625.1_ASM100662v1_genomic.fna.gz	3963	4823	blaLEN24_1	1-861/861	#N/A	0/0	100	99.65	resfinder	AM850914	blaLEN24_1	0.98657	0.0134305	Chromosome	JSXA01000023.1 Klebsiella pneumoniae strain CH4 contig23, whole genome shotgun sequence	145222	Klebsiella pneumoniae
JSXA01000026.1	GCA_001006625.1_ASM100662v1_genomic.fna.gz	53964	57116	oqxB_1	1-3153/3153	#N/A	0/0	100	97.75	resfinder	EU370913	oqxB_1	0.998088	0.00191155	Chromosome	JSXA01000026.1 Klebsiella pneumoniae strain CH4 contig26, whole genome shotgun sequence	89161	Klebsiella pneumoniae
JSXA01000026.1	GCA_001006625.1_ASM100662v1_genomic.fna.gz	57140	58315	oqxA_1	1-1176/1176	#N/A	0/0	100	96.43	resfinder	EU370913	oqxA_1	0.998088	0.00191155	Chromosome	JSXA01000026.1 Klebsiella pneumoniae strain CH4 contig26, whole genome shotgun sequence	89161	Klebsiella pneumoniae
JTAX02000002.1	GCA_000783515.2_ASM78351v2_genomic.fna.gz	514940	518092	oqxB_1	1-3153/3153	#N/A	0/0	100	98.86	resfinder	EU370913	oqxB_1	0.99845	0.00155013	Chromosome	JTAX02000002.1 Klebsiella pneumoniae strain FDAARGOS_84 scf7180000000006_quiver_quiver_pilon, whole genome shotgun sequence	5333751	Klebsiella pneumoniae
JTAX02000002.1	GCA_000783515.2_ASM78351v2_genomic.fna.gz	2360227	2360646	fosA6_1	1-420/433	#N/A	0/0	97	98.57	resfinder	KU254579	fosA6_1	0.99845	0.00155013	Chromosome	JTAX02000002.1 Klebsiella pneumoniae strain FDAARGOS_84 scf7180000000006_quiver_quiver_pilon, whole genome shotgun sequence	5333751	Klebsiella pneumoniae
JTAX02000002.1	GCA_000783515.2_ASM78351v2_genomic.fna.gz	513741	514916	oqxA_1	1-1176/1176	#N/A	0/0	100	99.32	resfinder	EU370913	oqxA_1	0.99845	0.00155013	Chromosome	JTAX02000002.1 Klebsiella pneumoniae strain FDAARGOS_84 scf7180000000006_quiver_quiver_pilon, whole genome shotgun sequence	5333751	Klebsiella pneumoniae
JTEA01000001.1	GCA_001699015.1_ASM169901v1_genomic.fna.gz	66860	70012	oqxB_1	1-3153/3153	#N/A	0/0	100	99.02	resfinder	EU370913	oqxB_1	0.998096	0.00190374	Chromosome	JTEA01000001.1 Klebsiella pneumoniae strain XH211 contig-100_0, whole genome shotgun sequence	414684	Klebsiella pneumoniae
JTEA01000001.1	GCA_001699015.1_ASM169901v1_genomic.fna.gz	65661	66836	oqxA_1	1-1176/1176	#N/A	0/0	100	99.41	resfinder	EU370913	oqxA_1	0.998096	0.00190374	Chromosome	JTEA01000001.1 Klebsiella pneumoniae strain XH211 contig-100_0, whole genome shotgun sequence	414684	Klebsiella pneumoniae
JTEA01000002.1	GCA_001699015.1_ASM169901v1_genomic.fna.gz	354646	355057	fosA_3	1-412/420	#N/A	0/0	98.1	100	resfinder	ACWO01000079	fosA_3	0.996924	0.00307554	Chromosome	JTEA01000002.1 Klebsiella pneumoniae strain XH211 contig-100_1, whole genome shotgun sequence	369091	Klebsiella pneumoniae
JTEA01000009.1	GCA_001699015.1_ASM169901v1_genomic.fna.gz	208040	208900	blaSHV-11_1	1-861/861	#N/A	0/0	100	100	resfinder	AY528717	Alternate name; SHV-1-2a	0.997725	0.00227498	Chromosome	JTEA01000009.1 Klebsiella pneumoniae strain XH211 contig-100_8, whole genome shotgun sequence	235499	Klebsiella pneumoniae
JTEB01000003.1	GCA_001698945.1_ASM169894v1_genomic.fna.gz	66860	70012	oqxB_1	1-3153/3153	#N/A	0/0	100	99.02	resfinder	EU370913	oqxB_1	0.997991	0.00200923	Chromosome	JTEB01000003.1 Klebsiella pneumoniae strain XH212 contig-100_2, whole genome shotgun sequence	340486	Klebsiella pneumoniae
JTEB01000003.1	GCA_001698945.1_ASM169894v1_genomic.fna.gz	65661	66836	oqxA_1	1-1176/1176	#N/A	0/0	100	99.41	resfinder	EU370913	oqxA_1	0.997991	0.00200923	Chromosome	JTEB01000003.1 Klebsiella pneumoniae strain XH212 contig-100_2, whole genome shotgun sequence	340486	Klebsiella pneumoniae
JTEB01000005.1	GCA_001698945.1_ASM169894v1_genomic.fna.gz	258893	259304	fosA_3	1-412/420	#N/A	0/0	98.1	100	resfinder	ACWO01000079	fosA_3	0.996864	0.0031357	Chromosome	JTEB01000005.1 Klebsiella pneumoniae strain XH212 contig-100_4, whole genome shotgun sequence	273338	Klebsiella pneumoniae
JTEB01000010.1	GCA_001698945.1_ASM169894v1_genomic.fna.gz	208160	209020	blaSHV-11_1	1-861/861	#N/A	0/0	100	100	resfinder	AY528717	Alternate name; SHV-1-2a	0.997322	0.00267829	Chromosome	JTEB01000010.1 Klebsiella pneumoniae strain XH212 contig-100_9, whole genome shotgun sequence	209629	Klebsiella pneumoniae
JTFS01000018.1	GCA_002900135.1_ASM290013v1_genomic.fna.gz	255859	256278	fosA6_1	1-420/433	#N/A	0/0	97	98.81	resfinder	KU254579	fosA6_1	0.996462	0.00353842	Chromosome	JTFS01000018.1 Klebsiella pneumoniae strain M091528 M091528_contig_18, whole genome shotgun sequence	270453	Klebsiella pneumoniae
JTFS01000021.1	GCA_002900135.1_ASM290013v1_genomic.fna.gz	319637	322789	oqxB_1	1-3153/3153	#N/A	0/0	100	100	resfinder	EU370913	oqxB_1	0.999638	0.000361922	Chromosome	JTFS01000021.1 Klebsiella pneumoniae strain M091528 M091528_contig_21, whole genome shotgun sequence	354654	Klebsiella pneumoniae
JTFS01000021.1	GCA_002900135.1_ASM290013v1_genomic.fna.gz	322813	323988	oqxA_1	1-1176/1176	#N/A	0/0	100	100	resfinder	EU370913	oqxA_1	0.999638	0.000361922	Chromosome	JTFS01000021.1 Klebsiella pneumoniae strain M091528 M091528_contig_21, whole genome shotgun sequence	354654	Klebsiella pneumoniae
JTFU01000007.1	GCA_001517735.1_ASM151773v1_genomic.fna.gz	30668	31843	oqxA_1	1-1176/1176	#N/A	0/0	100	100	resfinder	EU370913	oqxA_1	0.998065	0.00193533	Chromosome	JTFU01000007.1 Klebsiella pneumoniae strain M097273 M097273_contig_7, whole genome shotgun sequence	283947	Klebsiella pneumoniae
JTFU01000007.1	GCA_001517735.1_ASM151773v1_genomic.fna.gz	31867	35019	oqxB_1	1-3153/3153	#N/A	0/0	100	100	resfinder	EU370913	oqxB_1	0.998065	0.00193533	Chromosome	JTFU01000007.1 Klebsiella pneumoniae strain M097273 M097273_contig_7, whole genome shotgun sequence	283947	Klebsiella pneumoniae
JTFU01000008.1	GCA_001517735.1_ASM151773v1_genomic.fna.gz	2792	3652	blaSHV-12_1	1-861/861	#N/A	0/0	100	100	resfinder	AF462395	Alternate name; SHV-5-2a	0.996214	0.00378606	Chromosome	JTFU01000008.1 Klebsiella pneumoniae strain M097273 M097273_contig_8, whole genome shotgun sequence	148905	Klebsiella pneumoniae
JTFU01000014.1	GCA_001517735.1_ASM151773v1_genomic.fna.gz	14176	14595	fosA6_1	1-420/433	#N/A	0/0	97	98.81	resfinder	KU254579	fosA6_1	0.999509	0.000490725	Chromosome	JTFU01000014.1 Klebsiella pneumoniae strain M097273 M097273_contig_14, whole genome shotgun sequence	270454	Klebsiella pneumoniae
JTFX01000001.1	GCA_001517715.1_ASM151771v1_genomic.fna.gz	30667	31842	oqxA_1	1-1176/1176	#N/A	0/0	100	100	resfinder	EU370913	oqxA_1	0.997064	0.00293618	Chromosome	JTFX01000001.1 Klebsiella pneumoniae strain M098440 M098440_contig_1, whole genome shotgun sequence	474829	Klebsiella pneumoniae
JTFX01000001.1	GCA_001517715.1_ASM151771v1_genomic.fna.gz	31866	35018	oqxB_1	1-3153/3153	#N/A	0/0	100	100	resfinder	EU370913	oqxB_1	0.997064	0.00293618	Chromosome	JTFX01000001.1 Klebsiella pneumoniae strain M098440 M098440_contig_1, whole genome shotgun sequence	474829	Klebsiella pneumoniae
JTFX01000016.1	GCA_001517715.1_ASM151771v1_genomic.fna.gz	255859	256278	fosA6_1	1-420/433	#N/A	0/0	97	98.81	resfinder	KU254579	fosA6_1	0.996462	0.00353842	Chromosome	JTFX01000016.1 Klebsiella pneumoniae strain M098440 M098440_contig_16, whole genome shotgun sequence	270453	Klebsiella pneumoniae
JTFX01000085.1	GCA_001517715.1_ASM151771v1_genomic.fna.gz	7078	7938	blaSHV-12_1	1-861/861	#N/A	0/0	100	100	resfinder	AF462395	Alternate name; SHV-5-2a	0.891927	0.108073	Chromosome	JTFX01000085.1 Klebsiella pneumoniae strain M098440 M098440_contig_85, whole genome shotgun sequence	7961	Klebsiella pneumoniae
JTFZ01000015.1	GCA_001517795.1_ASM151779v1_genomic.fna.gz	14176	14595	fosA6_1	1-420/433	#N/A	0/0	97	98.81	resfinder	KU254579	fosA6_1	0.999509	0.000490814	Chromosome	JTFZ01000015.1 Klebsiella pneumoniae strain M098442 M098442_contig_15, whole genome shotgun sequence	270453	Klebsiella pneumoniae
JTFZ01000029.1	GCA_001517795.1_ASM151779v1_genomic.fna.gz	439812	442964	oqxB_1	1-3153/3153	#N/A	0/0	100	100	resfinder	EU370913	oqxB_1	0.999488	0.000511996	Chromosome	JTFZ01000029.1 Klebsiella pneumoniae strain M098442 M098442_contig_29, whole genome shotgun sequence	474829	Klebsiella pneumoniae
JTFZ01000029.1	GCA_001517795.1_ASM151779v1_genomic.fna.gz	442988	444163	oqxA_1	1-1176/1176	#N/A	0/0	100	100	resfinder	EU370913	oqxA_1	0.999488	0.000511996	Chromosome	JTFZ01000029.1 Klebsiella pneumoniae strain M098442 M098442_contig_29, whole genome shotgun sequence	474829	Klebsiella pneumoniae
JTGO01000002.1	GCA_001699025.1_ASM169902v1_genomic.fna.gz	347849	349024	oqxA_1	1-1176/1176	#N/A	0/0	100	99.41	resfinder	EU370913	oqxA_1	0.999582	0.000417502	Chromosome	JTGO01000002.1 Klebsiella pneumoniae strain XH213 contig-100_1, whole genome shotgun sequence	414684	Klebsiella pneumoniae
JTGO01000002.1	GCA_001699025.1_ASM169902v1_genomic.fna.gz	344673	347825	oqxB_1	1-3153/3153	#N/A	0/0	100	99.02	resfinder	EU370913	oqxB_1	0.999582	0.000417502	Chromosome	JTGO01000002.1 Klebsiella pneumoniae strain XH213 contig-100_1, whole genome shotgun sequence	414684	Klebsiella pneumoniae
JTGO01000003.1	GCA_001699025.1_ASM169902v1_genomic.fna.gz	354646	355057	fosA_3	1-412/420	#N/A	0/0	98.1	100	resfinder	ACWO01000079	fosA_3	0.996924	0.00307554	Chromosome	JTGO01000003.1 Klebsiella pneumoniae strain XH213 contig-100_2, whole genome shotgun sequence	369091	Klebsiella pneumoniae
JTGO01000009.1	GCA_001699025.1_ASM169902v1_genomic.fna.gz	27958	28818	blaSHV-11_1	1-861/861	#N/A	0/0	100	100	resfinder	AY528717	Alternate name; SHV-1-2a	0.997877	0.0021234	Chromosome	JTGO01000009.1 Klebsiella pneumoniae strain XH213 contig-100_8, whole genome shotgun sequence	236856	Klebsiella pneumoniae
JTJA01000001.1	GCA_001699035.1_ASM169903v1_genomic.fna.gz	344673	347825	oqxB_1	1-3153/3153	#N/A	0/0	100	99.02	resfinder	EU370913	oqxB_1	0.999583	0.000416976	Chromosome	JTJA01000001.1 Klebsiella pneumoniae strain XH214 contig-100_0, whole genome shotgun sequence	414684	Klebsiella pneumoniae
JTJA01000001.1	GCA_001699035.1_ASM169903v1_genomic.fna.gz	347849	349024	oqxA_1	1-1176/1176	#N/A	0/0	100	99.41	resfinder	EU370913	oqxA_1	0.999583	0.000416976	Chromosome	JTJA01000001.1 Klebsiella pneumoniae strain XH214 contig-100_0, whole genome shotgun sequence	414684	Klebsiella pneumoniae
JTJA01000003.1	GCA_001699035.1_ASM169903v1_genomic.fna.gz	354646	355057	fosA_3	1-412/420	#N/A	0/0	98.1	100	resfinder	ACWO01000079	fosA_3	0.996928	0.00307171	Chromosome	JTJA01000003.1 Klebsiella pneumoniae strain XH214 contig-100_2, whole genome shotgun sequence	369091	Klebsiella pneumoniae
JTJA01000010.1	GCA_001699035.1_ASM169903v1_genomic.fna.gz	610	1470	blaSHV-11_1	1-861/861	#N/A	0/0	100	100	resfinder	AY528717	Alternate name; SHV-1-2a	0.997438	0.00256201	Chromosome	JTJA01000010.1 Klebsiella pneumoniae strain XH214 contig-100_9, whole genome shotgun sequence	209504	Klebsiella pneumoniae
JTKC01000005.1	GCA_001457285.1_ASM145728v1_genomic.fna.gz	35379	36554	oqxA_1	1-1176/1176	#N/A	0/0	100	99.66	resfinder	EU370913	oqxA_1	0.998073	0.00192718	Chromosome	JTKC01000005.1 Klebsiella pneumoniae strain KPOI-1/4 124818M-contig_5, whole genome shotgun sequence	424717	Klebsiella pneumoniae
JTKC01000005.1	GCA_001457285.1_ASM145728v1_genomic.fna.gz	36578	39730	oqxB_1	1-3153/3153	#N/A	0/0	100	99.02	resfinder	EU370913	oqxB_1	0.998073	0.00192718	Chromosome	JTKC01000005.1 Klebsiella pneumoniae strain KPOI-1/4 124818M-contig_5, whole genome shotgun sequence	424717	Klebsiella pneumoniae
JTKC01000008.1	GCA_001457285.1_ASM145728v1_genomic.fna.gz	138978	139397	fosA_3	1-420/420	#N/A	0/0	100	99.05	resfinder	ACWO01000079	fosA_3	0.998013	0.00198677	Chromosome	JTKC01000008.1 Klebsiella pneumoniae strain KPOI-1/4 124818M-contig_8, whole genome shotgun sequence	162164	Klebsiella pneumoniae
JTKC01000011.1	GCA_001457285.1_ASM145728v1_genomic.fna.gz	56224	57084	blaSHV-11_4	1-861/861	#N/A	0/0	100	99.88	resfinder	EF035558	Alternate name; SHV-1-2a	0.996665	0.00333473	Chromosome	JTKC01000011.1 Klebsiella pneumoniae strain KPOI-1/4 124818M-contig_11, whole genome shotgun sequence	266378	Klebsiella pneumoniae
JTKC01000052.1	GCA_001457285.1_ASM145728v1_genomic.fna.gz	1707	2582	blaCTX-M-15_23	1-876/876	#N/A	0/0	100	100	resfinder	DQ302097	Alternate name; UOE-1	0.955747	0.0442534	Chromosome	JTKC01000052.1 Klebsiella pneumoniae strain KPOI-1/4 124818M-contig_52, whole genome shotgun sequence	3187	Klebsiella pneumoniae
JUBD01000001.1	GCA_001699045.1_ASM169904v1_genomic.fna.gz	66860	70012	oqxB_1	1-3153/3153	#N/A	0/0	100	99.02	resfinder	EU370913	oqxB_1	0.998098	0.00190229	Chromosome	JUBD01000001.1 Klebsiella pneumoniae strain XH215 contig-100_0, whole genome shotgun sequence	414684	Klebsiella pneumoniae
JUBD01000001.1	GCA_001699045.1_ASM169904v1_genomic.fna.gz	65661	66836	oqxA_1	1-1176/1176	#N/A	0/0	100	99.41	resfinder	EU370913	oqxA_1	0.998098	0.00190229	Chromosome	JUBD01000001.1 Klebsiella pneumoniae strain XH215 contig-100_0, whole genome shotgun sequence	414684	Klebsiella pneumoniae
JUBD01000003.1	GCA_001699045.1_ASM169904v1_genomic.fna.gz	354646	355057	fosA_3	1-412/420	#N/A	0/0	98.1	100	resfinder	ACWO01000079	fosA_3	0.996924	0.00307554	Chromosome	JUBD01000003.1 Klebsiella pneumoniae strain XH215 contig-100_2, whole genome shotgun sequence	369091	Klebsiella pneumoniae
JUBD01000009.1	GCA_001699045.1_ASM169904v1_genomic.fna.gz	208039	208899	blaSHV-11_1	1-861/861	#N/A	0/0	100	100	resfinder	AY528717	Alternate name; SHV-1-2a	0.997724	0.00227628	Chromosome	JUBD01000009.1 Klebsiella pneumoniae strain XH215 contig-100_8, whole genome shotgun sequence	235498	Klebsiella pneumoniae
JUBE01000001.1	GCA_001699095.1_ASM169909v1_genomic.fna.gz	66860	70012	oqxB_1	1-3153/3153	#N/A	0/0	100	99.02	resfinder	EU370913	oqxB_1	0.998096	0.00190374	Chromosome	JUBE01000001.1 Klebsiella pneumoniae strain XH216 contig-100_0, whole genome shotgun sequence	414684	Klebsiella pneumoniae
JUBE01000001.1	GCA_001699095.1_ASM169909v1_genomic.fna.gz	65661	66836	oqxA_1	1-1176/1176	#N/A	0/0	100	99.41	resfinder	EU370913	oqxA_1	0.998096	0.00190374	Chromosome	JUBE01000001.1 Klebsiella pneumoniae strain XH216 contig-100_0, whole genome shotgun sequence	414684	Klebsiella pneumoniae
JUBE01000004.1	GCA_001699095.1_ASM169909v1_genomic.fna.gz	258916	259327	fosA_3	1-412/420	#N/A	0/0	98.1	100	resfinder	ACWO01000079	fosA_3	0.996861	0.00313918	Chromosome	JUBE01000004.1 Klebsiella pneumoniae strain XH216 contig-100_3, whole genome shotgun sequence	273361	Klebsiella pneumoniae
JUBE01000008.1	GCA_001699095.1_ASM169909v1_genomic.fna.gz	27958	28818	blaSHV-11_1	1-861/861	#N/A	0/0	100	100	resfinder	AY528717	Alternate name; SHV-1-2a	0.997869	0.002131	Chromosome	JUBE01000008.1 Klebsiella pneumoniae strain XH216 contig-100_7, whole genome shotgun sequence	236977	Klebsiella pneumoniae
JUBH01000003.1	GCA_001457335.1_ASM145733v1_genomic.fna.gz	207200	210352	oqxB_1	1-3153/3153	#N/A	0/0	100	99.02	resfinder	EU370913	oqxB_1	0.999574	0.000426167	Chromosome	JUBH01000003.1 Klebsiella pneumoniae strain KPOI-2 200942D-contig_3, whole genome shotgun sequence	246939	Klebsiella pneumoniae
JUBH01000003.1	GCA_001457335.1_ASM145733v1_genomic.fna.gz	210376	211551	oqxA_1	1-1176/1176	#N/A	0/0	100	99.66	resfinder	EU370913	oqxA_1	0.999574	0.000426167	Chromosome	JUBH01000003.1 Klebsiella pneumoniae strain KPOI-2 200942D-contig_3, whole genome shotgun sequence	246939	Klebsiella pneumoniae
JUBH01000012.1	GCA_001457335.1_ASM145733v1_genomic.fna.gz	144072	144932	blaSHV-11_4	1-861/861	#N/A	0/0	100	99.88	resfinder	EF035558	Alternate name; SHV-1-2a	0.996898	0.00310208	Chromosome	JUBH01000012.1 Klebsiella pneumoniae strain KPOI-2 200942D-contig_12, whole genome shotgun sequence	355505	Klebsiella pneumoniae
JUBH01000016.1	GCA_001457335.1_ASM145733v1_genomic.fna.gz	138988	139407	fosA_3	1-420/420	#N/A	0/0	100	99.05	resfinder	ACWO01000079	fosA_3	0.998015	0.00198479	Chromosome	JUBH01000016.1 Klebsiella pneumoniae strain KPOI-2 200942D-contig_16, whole genome shotgun sequence	162269	Klebsiella pneumoniae
JUBH01000023.1	GCA_001457335.1_ASM145733v1_genomic.fna.gz	185891	186766	blaCTX-M-15_23	1-876/876	#N/A	0/0	100	100	resfinder	DQ302097	Alternate name; UOE-1	0.999554	0.00044574	Chromosome	JUBH01000023.1 Klebsiella pneumoniae strain KPOI-2 200942D-contig_23, whole genome shotgun sequence	188472	Klebsiella pneumoniae
JUBJ01000011.1	GCA_001460975.1_ASM146097v1_genomic.fna.gz	138978	139397	fosA_3	1-420/420	#N/A	0/0	100	99.05	resfinder	ACWO01000079	fosA_3	0.997579	0.00242075	Chromosome	JUBJ01000011.1 Klebsiella pneumoniae strain KPEI-1 365173-B-contig_11, whole genome shotgun sequence	152564	Klebsiella pneumoniae
JUBJ01000013.1	GCA_001460975.1_ASM146097v1_genomic.fna.gz	387839	389014	oqxA_1	1-1176/1176	#N/A	0/0	100	99.66	resfinder	EU370913	oqxA_1	0.9996	0.000399932	Chromosome	JUBJ01000013.1 Klebsiella pneumoniae strain KPEI-1 365173-B-contig_13, whole genome shotgun sequence	424392	Klebsiella pneumoniae
JUBJ01000013.1	GCA_001460975.1_ASM146097v1_genomic.fna.gz	384663	387815	oqxB_1	1-3153/3153	#N/A	0/0	100	99.02	resfinder	EU370913	oqxB_1	0.9996	0.000399932	Chromosome	JUBJ01000013.1 Klebsiella pneumoniae strain KPEI-1 365173-B-contig_13, whole genome shotgun sequence	424392	Klebsiella pneumoniae
JUBJ01000039.1	GCA_001460975.1_ASM146097v1_genomic.fna.gz	56214	57074	blaSHV-11_4	1-861/861	#N/A	0/0	100	99.88	resfinder	EF035558	Alternate name; SHV-1-2a	0.99649	0.00350967	Chromosome	JUBJ01000039.1 Klebsiella pneumoniae strain KPEI-1 365173-B-contig_39, whole genome shotgun sequence	117627	Klebsiella pneumoniae
JUBJ01000059.1	GCA_001460975.1_ASM146097v1_genomic.fna.gz	269	1144	blaCTX-M-15_23	1-876/876	#N/A	0/0	100	100	resfinder	DQ302097	Alternate name; UOE-1	0.862598	0.137402	Chromosome	JUBJ01000059.1 Klebsiella pneumoniae strain KPEI-1 365173-B-contig_59, whole genome shotgun sequence	2850	Klebsiella pneumoniae
JUBK01000001.1	GCA_001460495.1_ASM146049v1_genomic.fna.gz	139387	139806	fosA_3	1-420/420	#N/A	0/0	100	99.05	resfinder	ACWO01000079	fosA_3	0.997595	0.00240467	Chromosome	JUBK01000001.1 Klebsiella pneumoniae strain KPEI-2 365174-U-contig_1, whole genome shotgun sequence	153102	Klebsiella pneumoniae
JUBK01000014.1	GCA_001460495.1_ASM146049v1_genomic.fna.gz	36579	39731	oqxB_1	1-3153/3153	#N/A	0/0	100	99.02	resfinder	EU370913	oqxB_1	0.998328	0.00167211	Chromosome	JUBK01000014.1 Klebsiella pneumoniae strain KPEI-2 365174-U-contig_14, whole genome shotgun sequence	358688	Klebsiella pneumoniae
JUBK01000014.1	GCA_001460495.1_ASM146049v1_genomic.fna.gz	35380	36555	oqxA_1	1-1176/1176	#N/A	0/0	100	99.66	resfinder	EU370913	oqxA_1	0.998328	0.00167211	Chromosome	JUBK01000014.1 Klebsiella pneumoniae strain KPEI-2 365174-U-contig_14, whole genome shotgun sequence	358688	Klebsiella pneumoniae
JUBK01000025.1	GCA_001460495.1_ASM146049v1_genomic.fna.gz	269	1144	blaCTX-M-15_23	1-876/876	#N/A	0/0	100	100	resfinder	DQ302097	Alternate name; UOE-1	0.862598	0.137402	Chromosome	JUBK01000025.1 Klebsiella pneumoniae strain KPEI-2 365174-U-contig_25, whole genome shotgun sequence	2850	Klebsiella pneumoniae
JUBK01000031.1	GCA_001460495.1_ASM146049v1_genomic.fna.gz	209509	210369	blaSHV-11_4	1-861/861	#N/A	0/0	100	99.88	resfinder	EF035558	Alternate name; SHV-1-2a	0.998508	0.00149218	Chromosome	JUBK01000031.1 Klebsiella pneumoniae strain KPEI-2 365174-U-contig_31, whole genome shotgun sequence	354333	Klebsiella pneumoniae
JUDS01000003.1	GCA_001460475.1_ASM146047v1_genomic.fna.gz	894447	895307	blaSHV-11_4	1-861/861	#N/A	0/0	100	99.88	resfinder	EF035558	Alternate name; SHV-1-2a	0.998972	0.00102806	Chromosome	JUDS01000003.1 Klebsiella pneumoniae strain KPOI-5 3652332O-contig_3, whole genome shotgun sequence	1105882	Klebsiella pneumoniae
JUDS01000011.1	GCA_001460475.1_ASM146047v1_genomic.fna.gz	36590	39742	oqxB_1	1-3153/3153	#N/A	0/0	100	99.02	resfinder	EU370913	oqxB_1	0.99807	0.00193048	Chromosome	JUDS01000011.1 Klebsiella pneumoniae strain KPOI-5 3652332O-contig_11, whole genome shotgun sequence	424638	Klebsiella pneumoniae
JUDS01000011.1	GCA_001460475.1_ASM146047v1_genomic.fna.gz	35391	36566	oqxA_1	1-1176/1176	#N/A	0/0	100	99.66	resfinder	EU370913	oqxA_1	0.99807	0.00193048	Chromosome	JUDS01000011.1 Klebsiella pneumoniae strain KPOI-5 3652332O-contig_11, whole genome shotgun sequence	424638	Klebsiella pneumoniae
JUDS01000018.1	GCA_001460475.1_ASM146047v1_genomic.fna.gz	22707	23126	fosA_3	1-420/420	#N/A	0/0	100	99.05	resfinder	ACWO01000079	fosA_3	0.999509	0.000491448	Chromosome	JUDS01000018.1 Klebsiella pneumoniae strain KPOI-5 3652332O-contig_18, whole genome shotgun sequence	162115	Klebsiella pneumoniae
JUDS01000022.1	GCA_001460475.1_ASM146047v1_genomic.fna.gz	1707	2582	blaCTX-M-15_23	1-876/876	#N/A	0/0	100	100	resfinder	DQ302097	Alternate name; UOE-1	0.994344	0.00565586	Chromosome	JUDS01000022.1 Klebsiella pneumoniae strain KPOI-5 3652332O-contig_22, whole genome shotgun sequence	116288	Klebsiella pneumoniae
JUGC01000002.1	GCA_001699105.1_ASM169910v1_genomic.fna.gz	66860	70012	oqxB_1	1-3153/3153	#N/A	0/0	100	99.02	resfinder	EU370913	oqxB_1	0.998097	0.00190341	Chromosome	JUGC01000002.1 Klebsiella pneumoniae strain XH210 contig-100_1, whole genome shotgun sequence	414684	Klebsiella pneumoniae
JUGC01000002.1	GCA_001699105.1_ASM169910v1_genomic.fna.gz	65661	66836	oqxA_1	1-1176/1176	#N/A	0/0	100	99.41	resfinder	EU370913	oqxA_1	0.998097	0.00190341	Chromosome	JUGC01000002.1 Klebsiella pneumoniae strain XH210 contig-100_1, whole genome shotgun sequence	414684	Klebsiella pneumoniae
JUGC01000005.1	GCA_001699105.1_ASM169910v1_genomic.fna.gz	258893	259304	fosA_3	1-412/420	#N/A	0/0	98.1	100	resfinder	ACWO01000079	fosA_3	0.996864	0.0031357	Chromosome	JUGC01000005.1 Klebsiella pneumoniae strain XH210 contig-100_4, whole genome shotgun sequence	273338	Klebsiella pneumoniae
JUGC01000009.1	GCA_001699105.1_ASM169910v1_genomic.fna.gz	610	1470	blaSHV-11_1	1-861/861	#N/A	0/0	100	100	resfinder	AY528717	Alternate name; SHV-1-2a	0.997438	0.00256201	Chromosome	JUGC01000009.1 Klebsiella pneumoniae strain XH210 contig-100_8, whole genome shotgun sequence	209504	Klebsiella pneumoniae
JULE01000287.1	GCA_001068035.1_ASM106803v1_genomic.fna.gz	13821	14240	fosA5_1	1-420/420	#N/A	0/0	100	98.33	resfinder	EU195449	fosA5_1	0.998789	0.00121065	Chromosome	JULE01000287.1 Klebsiella pneumoniae strain 98_KPNE 1351_22154_239076, whole genome shotgun sequence	22154	Klebsiella pneumoniae
JULE01000326.1	GCA_001068035.1_ASM106803v1_genomic.fna.gz	3948	7100	oqxB_1	1-3153/3153	#N/A	0/0	100	98.83	resfinder	EU370913	oqxB_1	0.978466	0.0215342	Chromosome	JULE01000326.1 Klebsiella pneumoniae strain 98_KPNE 1537_29391_334744, whole genome shotgun sequence	29391	Klebsiella pneumoniae
JULE01000326.1	GCA_001068035.1_ASM106803v1_genomic.fna.gz	7124	8299	oqxA_1	1-1176/1176	#N/A	0/0	100	99.32	resfinder	EU370913	oqxA_1	0.978466	0.0215342	Chromosome	JULE01000326.1 Klebsiella pneumoniae strain 98_KPNE 1537_29391_334744, whole genome shotgun sequence	29391	Klebsiella pneumoniae
JUND01000009.1	GCA_001067955.1_ASM106795v1_genomic.fna.gz	15372	15791	fosA6_1	1-420/433	#N/A	0/0	97	99.29	resfinder	KU254579	fosA6_1	0.999212	0.000787641	Chromosome	JUND01000009.1 Klebsiella pneumoniae strain 930_KPNE 24_33168_485353, whole genome shotgun sequence	33168	Klebsiella pneumoniae
JUND01000241.1	GCA_001067955.1_ASM106795v1_genomic.fna.gz	2875	6027	oqxB_1	1-3153/3153	#N/A	0/0	100	99.11	resfinder	EU370913	oqxB_1	0.997962	0.00203811	Chromosome	JUND01000241.1 Klebsiella pneumoniae strain 930_KPNE 772_60408_742542, whole genome shotgun sequence	60408	Klebsiella pneumoniae
JUND01000241.1	GCA_001067955.1_ASM106795v1_genomic.fna.gz	1676	2851	oqxA_1	1-1176/1176	#N/A	0/0	100	99.23	resfinder	EU370913	oqxA_1	0.997962	0.00203811	Chromosome	JUND01000241.1 Klebsiella pneumoniae strain 930_KPNE 772_60408_742542, whole genome shotgun sequence	60408	Klebsiella pneumoniae
JUND01000244.1	GCA_001067955.1_ASM106795v1_genomic.fna.gz	26936	27796	blaSHV-1_5	1-861/861	#N/A	0/0	100	99.88	resfinder	GQ407119	blaSHV-1_5	0.998369	0.00163055	Chromosome	JUND01000244.1 Klebsiella pneumoniae strain 930_KPNE 790_63724_579026, whole genome shotgun sequence	63724	Klebsiella pneumoniae
JUOE01000107.1	GCA_001067895.1_ASM106789v1_genomic.fna.gz	17374	17793	fosA6_1	1-420/433	#N/A	0/0	97	99.29	resfinder	KU254579	fosA6_1	0.992437	0.0075629	Chromosome	JUOE01000107.1 Klebsiella pneumoniae strain 913_KPNE 239_17946_230567, whole genome shotgun sequence	17946	Klebsiella pneumoniae
JUOE01000163.1	GCA_001067895.1_ASM106789v1_genomic.fna.gz	17164	18024	blaSHV-1_5	1-861/861	#N/A	0/0	100	99.88	resfinder	GQ407119	blaSHV-1_5	0.997313	0.00268692	Chromosome	JUOE01000163.1 Klebsiella pneumoniae strain 913_KPNE 378_56274_621848, whole genome shotgun sequence	56274	Klebsiella pneumoniae
JUOE01000271.1	GCA_001067895.1_ASM106789v1_genomic.fna.gz	31724	34876	oqxB_1	1-3153/3153	#N/A	0/0	100	99.11	resfinder	EU370913	oqxB_1	0.99628	0.00371974	Chromosome	JUOE01000271.1 Klebsiella pneumoniae strain 913_KPNE 660_35449_398751, whole genome shotgun sequence	35449	Klebsiella pneumoniae
JUOE01000271.1	GCA_001067895.1_ASM106789v1_genomic.fna.gz	30525	31700	oqxA_1	1-1176/1176	#N/A	0/0	100	99.23	resfinder	EU370913	oqxA_1	0.99628	0.00371974	Chromosome	JUOE01000271.1 Klebsiella pneumoniae strain 913_KPNE 660_35449_398751, whole genome shotgun sequence	35449	Klebsiella pneumoniae
JUOG01000084.1	GCA_001077215.1_ASM107721v1_genomic.fna.gz	30529	31704	oqxA_1	1-1176/1176	#N/A	0/0	100	99.23	resfinder	EU370913	oqxA_1	0.998021	0.00197899	Chromosome	JUOG01000084.1 Klebsiella pneumoniae strain 912_KPNE 337_89261_1411256, whole genome shotgun sequence	89261	Klebsiella pneumoniae
JUOG01000084.1	GCA_001077215.1_ASM107721v1_genomic.fna.gz	31728	34880	oqxB_1	1-3153/3153	#N/A	0/0	100	99.11	resfinder	EU370913	oqxB_1	0.998021	0.00197899	Chromosome	JUOG01000084.1 Klebsiella pneumoniae strain 912_KPNE 337_89261_1411256, whole genome shotgun sequence	89261	Klebsiella pneumoniae
JUOG01000123.1	GCA_001077215.1_ASM107721v1_genomic.fna.gz	28754	29614	blaSHV-1_5	1-861/861	#N/A	0/0	100	99.88	resfinder	GQ407119	blaSHV-1_5	0.996387	0.00361295	Chromosome	JUOG01000123.1 Klebsiella pneumoniae strain 912_KPNE 495_56549_822193, whole genome shotgun sequence	56549	Klebsiella pneumoniae
JUOG01000185.1	GCA_001077215.1_ASM107721v1_genomic.fna.gz	17378	17797	fosA6_1	1-420/433	#N/A	0/0	97	99.29	resfinder	KU254579	fosA6_1	0.997919	0.00208055	Chromosome	JUOG01000185.1 Klebsiella pneumoniae strain 912_KPNE 695_33168_560441, whole genome shotgun sequence	33168	Klebsiella pneumoniae
JUOV01000151.1	GCA_001068065.1_ASM106806v1_genomic.fna.gz	11011	11430	fosA6_1	1-420/433	#N/A	0/0	97	99.29	resfinder	KU254579	fosA6_1	0.998276	0.00172378	Chromosome	JUOV01000151.1 Klebsiella pneumoniae strain 898_KPNE 394_16890_177630, whole genome shotgun sequence	16890	Klebsiella pneumoniae
JUOV01000271.1	GCA_001068065.1_ASM106806v1_genomic.fna.gz	2523	3383	blaSHV-1_5	1-861/861	#N/A	0/0	100	99.88	resfinder	GQ407119	blaSHV-1_5	0.945037	0.054963	Chromosome	JUOV01000271.1 Klebsiella pneumoniae strain 898_KPNE 655_6300_52775, whole genome shotgun sequence	6300	Klebsiella pneumoniae
JUOV01000335.1	GCA_001068065.1_ASM106806v1_genomic.fna.gz	7581	8756	oqxA_1	1-1176/1176	#N/A	0/0	100	99.23	resfinder	EU370913	oqxA_1	0.993151	0.00684862	Chromosome	JUOV01000335.1 Klebsiella pneumoniae strain 898_KPNE 817_14821_131493, whole genome shotgun sequence	14821	Klebsiella pneumoniae
JUOV01000335.1	GCA_001068065.1_ASM106806v1_genomic.fna.gz	8780	11932	oqxB_1	1-3153/3153	#N/A	0/0	100	99.11	resfinder	EU370913	oqxB_1	0.993151	0.00684862	Chromosome	JUOV01000335.1 Klebsiella pneumoniae strain 898_KPNE 817_14821_131493, whole genome shotgun sequence	14821	Klebsiella pneumoniae
JUOV01000428.1	GCA_001068065.1_ASM106806v1_genomic.fna.gz	7653	8477	blaOXA-66_4	1-825/825	#N/A	0/0	100	100	resfinder	FJ360530	blaOXA-66_4	0.835606	0.164394	Chromosome	JUOV01000428.1 Klebsiella pneumoniae strain 898_KPNE 1024_73551_1722376, whole genome shotgun sequence	73551	Klebsiella pneumoniae
JUOV01000607.1	GCA_001068065.1_ASM106806v1_genomic.fna.gz	53	1204	blaADC-25_1	1-1152/1152	#N/A	0/0	100	99.91	resfinder	EF016355	blaADC-25_1	0.813959	0.186041	Chromosome	JUOV01000607.1 Klebsiella pneumoniae strain 898_KPNE 1376_37314_1159959, whole genome shotgun sequence	37314	Klebsiella pneumoniae
JUPH01000034.1	GCA_001066725.1_ASM106672v1_genomic.fna.gz	26147	27322	oqxA_1	1-1176/1176	#N/A	0/0	100	100	resfinder	EU370913	oqxA_1	0.997363	0.00263727	Chromosome	JUPH01000034.1 Klebsiella pneumoniae strain 887_KPNE 108_30861_521750, whole genome shotgun sequence	30861	Klebsiella pneumoniae
JUPH01000034.1	GCA_001066725.1_ASM106672v1_genomic.fna.gz	22971	26123	oqxB_1	1-3153/3153	#N/A	0/0	100	99.27	resfinder	EU370913	oqxB_1	0.997363	0.00263727	Chromosome	JUPH01000034.1 Klebsiella pneumoniae strain 887_KPNE 108_30861_521750, whole genome shotgun sequence	30861	Klebsiella pneumoniae
JUPH01000103.1	GCA_001066725.1_ASM106672v1_genomic.fna.gz	27833	28693	blaSHV-11_6	1-861/861	#N/A	0/0	100	99.88	resfinder	GQ407130	Alternate name; SHV-1-2a	0.998767	0.00123342	Chromosome	JUPH01000103.1 Klebsiella pneumoniae strain 887_KPNE 344_72917_1006891, whole genome shotgun sequence	72917	Klebsiella pneumoniae
JUPH01000161.1	GCA_001066725.1_ASM106672v1_genomic.fna.gz	13854	14273	fosA_5	1-420/420	#N/A	0/0	100	97.38	resfinder	AFBO01000747	fosA_5	0.99935	0.000650436	Chromosome	JUPH01000161.1 Klebsiella pneumoniae strain 887_KPNE 549_79545_1437287, whole genome shotgun sequence	79545	Klebsiella pneumoniae
JUQD01000066.1	GCA_001067575.1_ASM106757v1_genomic.fna.gz	85833	88985	oqxB_1	1-3153/3153	#N/A	0/0	100	98.83	resfinder	EU370913	oqxB_1	0.993531	0.00646916	Chromosome	JUQD01000066.1 Klebsiella pneumoniae strain 863_KPNE 220_139148_2719733, whole genome shotgun sequence	139148	Klebsiella pneumoniae
[truncated: 30,258 more rows]

## Sheet: Supplementary_S8
Classifier	Accuracy_contigs	Accuracy_bp	Specificity_contigs	Specificity_bp	Sensitivity_contigs	Sensitivity_bp	AUC	F1_score_contigs	F1_score_bp	Precision_contigs	Precision_bp	species
[truncated: 15 more rows]
